# Supplementary material for: Glycogenome expression dynamics during mouse C2C12 myoblast differentiation suggests a sequential reorganization of membrane glycoconjugates
Source: BMC Genomics. 2009 Oct 20;10:483. doi: 10.1186/1471-2164-10-483 (PMC2772862; doi:10.1186/1471-2164-10-483)
Supplement: Additional file 1 — List of glycogenes analyzed by quantitative RT-PCR. This table presents the list of glycogenes analyzed by TLDA (TaqMan Low Density Array) according to their protein function and family. Their symbol, name, NCBI identification and Applied Biosystems identification (Assay ID) are given. [file 1471-2164-10-483-S1.XLS]

## Sheet: Supp Table 1
Protein Function	Family	Gene Symbol	Gene Name	NCBI Gene Reference	Assay ID
Glycosidase	Amylase	Amy1	amylase 1, salivary	NM_007446.1	Mm00651524_m1
	Chitinase	Bclp2	chitinase like protein 2	NM_170594 .1	Mm00464336_m1
		Chi3l1	chitinase 3-like 1	NM_007695.1	Mm00801477_m1
		Chi3l3	chitinase 3-like 3	NM_009892.1	Mm00657889_mH
		Chi3l4	chitinase 3-like 4	NM_145126.1	Mm00840870_m1
		Chia	chitinase, acidic	NM_023186.3	Mm00458221_m1
		Chid1	Chitinase domain-containing protein 1	NM_026522.2	Mm00471522_m1
	Chitobiase	Ctbs	chitobiase, di-N-acetyl-	NM_028836.1	Mm00547006_m1
	Fucosidase	Fuca1	fucosidase, alpha-L- 1, tissue	NM_024243.2	Mm00502778_m1
		Fuca2	fucosidase, alpha-L- 2, plasma	NM_025799.2	Mm00482088_m1
	Galactosaminidase	Naga	N-acetyl galactosaminidase, alpha	NM_008669.2	Mm00476274_m1
	Galactosidase	Galc	galactosylceramidase	NM_008079.3	Mm00484646_m1
		Gla	galactosidase, alpha	NM_013463.1	Mm00516323_m1
		Glb1	galactosidase, beta 1	NM_009752.1	Mm00515342_m1
		Ppgb	protective protein for beta-galactosidase	NM_001038492.1	Mm00447201_m1
	Glucosaminidase	Hexa	hexosaminidase A	NM_010421.3	Mm00599877_m1
		Hexb	hexosaminidase B	NM_010422.1	Mm00599880_m1
		Naglu	alpha-N-acetylglucosaminidase	NM_013792.1	Mm00479175_m1
		Nagpa	N-acetylglucosamine-1-phosphodiester alpha-N-acetylglucosaminidase	NM_013796.1	Mm00660275_m1
	Glucosidase	Gaa	glucosidase, alpha, acid	NM_008064.2	Mm00484581_m1
		Ganab	alpha glucosidase 2 alpha neutral subunit	NM_008060.1	Mm00484541_m1
		Ganc	glucosidase, alpha; neutral C	NM_172672.1	Mm00554389_m1
		Gba	glucosidase, beta, acid	NM_008094.3	Mm00484700_m1
		Gba2	glucosidase beta 2	NM_172692.1	Mm00554547_m1
		Gcs1	glucosidase 1	NM_020619.2	Mm00498596_g1
		Kl	klotho	NM_013823.1	Mm00502002_m1
		Klb	klotho beta	NM_031180.1	Mm00473122_m1
		Prkcsh	protein kinase C substrate 80K-H	NM_008925.1	Mm00447244_m1
	Glucuronidase	Gusb	glucuronidase, beta	NM_010368.1	Mm00446953_m1
	Glycanase	Ngly1	N-glycanase 1	NM_021504.2	Mm00451878_m1
	Heparanase	Hpse	heparanase	NM_152803.3	Mm00461768_m1
	Hexosaminidase	Athl1	ATH1, acid trehalase-like 1 (yeast)	NM_145387.2	Mm00520360_m1
	Hyaluronidase	Mgea5	meningioma expressed antigen 5	NM_023799.2	Mm00452409_m1
	Hyaluronoglucosaminidase	Hyal1	hyaluronoglucosaminidase 1	NM_008317.2	Mm00476206_m1
		Hyal2	hyaluronoglucosaminidase 2	NM_010489.2	Mm00477731_m1
		Hyal3	hyaluronoglucosaminidase 3	NM_178020.2	Mm00662097_m1
	Iduronidase	Idua	iduronidase, alpha-L-	NM_008325.1	Mm00515143_m1
	Lactase	Lctl	lactase-like	NM_145835.1	Mm00461195_m1
	Mannosidase	Edem1	ER degradation enhancer, mannosidase alpha-like 1	NM_138677.1	Mm00551797_m1
		Edem2	ER degradation enhancer, mannosidase alpha-like 2	NM_145537.1	Mm00467468_m1
		Man1a	mannosidase 1, alpha	NM_008548.2	Mm00484754_m1
		Man1a2	mannosidase, alpha, class 1A, member 2	NM_010763.1	Mm00487564_m1
		Man2a1	mannosidase 2, alpha 1	NM_008549.1	Mm00484780_m1
		Man2a2	mannosidase 2, alpha 2	NM_172903.1	Mm00556618_m1
		Man2b1	mannosidase 2, alpha B1	NM_010764.2	Mm00487585_m1
		Man2b2	mannosidase 2, alpha B2	NM_008550.1	Mm00484796_m1
		Man2c1	mannosidase, alpha, class 2C, member 1	NM_028636.1	Mm00661170_m1
		Manba	mannosidase, beta A, lysosomal	NM_027288.2	Mm00466160_m1
		Manea	mannosidase, endo-alpha	NM_172865.2	Mm00556249_m1
	Neuraminidase	Neu1	neuraminidase 1	NM_010893.2	Mm00456846_m1
		Neu2	neuraminidase 2	NM_015750.1	Mm00479238_m1
		Neu3	neuraminidase 3	NM_016720.1	Mm00479378_m1
		Neu4	sialidase 4	NM_173772.3	Mm00620597_m1
Glycosyltransferase	Exostosine	Ext1	exostoses (multiple) 1	NM_010162.2	Mm00468769_m1
		Ext2	exostoses (multiple) 2	NM_010163.1	Mm00468775_m1
		Extl1	exostoses (multiple)-like 1	NM_019578.1	Mm00517158_m1
		Extl2	exotoses (multiple)-like 2	NM_021388.2	Mm00469621_m1
		Extl3	exostoses (multiple)-like 3	NM_018788.2	Mm00516994_m1
	Fucosyltransferase	Fut1	fucosyltransferase 1	NM_008051.3	Mm00484518_s1
		Fut10	fucosyltransferase 10	NM_001012517.2	Mm00804889_m1
		Fut2	fucosyltransferase 2	NM_018876.2	Mm00490152_s1
		Fut4	fucosyltransferase 4	NM_010242.2	Mm00487448_s1
		Fut8	fucosyltransferase 8	NM_016893.2	Mm00489789_m1
		Pofut1	protein O-fucosyltransferase 1	NM_080463.3	Mm00475567_m1
		Pofut2	protein O-fucosyltransferase 2	NM_030262.3	Mm00518821_m1
		Sec1	secretory blood group 1	NM_019934.1	Mm00457789_s1
	Galactosyltransferase	B3galt1	UDP-Gal:betaGlcNAc beta 1,3-galactosyltransferase, polypeptide 1	NM_020283.2	Mm00480352_s1
		B3galt2	UDP-Gal:betaGlcNAc beta 1,3-galactosyltransferase, polypeptide 2	NM_020025.2	Mm00480271_s1
		B3galt4	UDP-Gal:betaGalNAc beta 1,3-galactosyltransferase, polypeptide 4	NM_019420.1	Mm00546324_s1
		B3galt5	UDP-Gal:betaGlcNAc beta 1,3-galactosyltransferase, polypeptide 5	NM_033149	Mm00473621_s1
		B3galt6	UDP-Gal:betaGal beta 1,3-galactosyltransferase, polypeptide 6	NM_080445.2	Mm00504458_s1
	Galactosyltransferase	B4galt1	UDP-Gal:betaGlcNAc beta 1,4- galactosyltransferase, polypeptide 1	NM_022305.2	Mm00480752_m1
		B4galt2	UDP-Gal:betaGlcNAc beta 1,4- galactosyltransferase, polypeptide 2	NM_017377.4	Mm00479556_m1
		B4galt3	UDP-Gal:betaGlcNAc beta 1,4-galactosyltransferase, polypeptide 3	NM_020579.1	Mm00480426_m1
		B4galt4	UDP-Gal:betaGlcNAc beta 1,4-galactosyltransferase, polypeptide 4	NM_019804.1	Mm00480087_m1
		B4galt5	UDP-Gal:betaGlcNAc beta 1,4-galactosyltransferase, polypeptide 5	NM_019835.1	Mm00480147_m1
		B4galt6	UDP-Gal:betaGlcNAc beta 1,4-galactosyltransferase, polypeptide 6	NM_019737.1	Mm00480045_m1
		B4galt7	xylosylprotein beta1,4-galactosyltransferase, polypeptide 7 (galactosyltransferase I)	NM_146045.1	Mm00461357_m1
		C1galt1	core 1 UDP-galactose:N-acetylgalactosamine-alpha-R beta 1,3-galactosyltransferase	NM_052993.2	Mm00473986_m1
		C1galt1c1	C1GALT1-specific chaperone 1	NM_021550.2	Mm00480676_m1
		C76566	expressed sequence C76566 : Beta-1,3-galactosyltransferase-related protein	NM_178879.3	Mm00619054_s1
		Ggta1	glycoprotein galactosyltransferase alpha 1, 3	NM_010283.1	Mm00494600_m1
		Ugt8a	UDP galactosyltransferase 8A	NM_011674.3	Mm00495930_m1
		Wdfy3	WD repeat and FYVE domain containing 3	NM_172882.2	Mm00556380_m1
	Glucuronosyltransferase	B3gat1	beta-1,3-glucuronyltransferase 1 (glucuronosyltransferase P)	NM_029792.1	Mm00661499_m1
		B3gat2	beta-1,3-glucuronyltransferase 2 (glucuronosyltransferase S)	NM_172124.2	Mm00549042_m1
		B3gat3	beta-1,3-glucuronyltransferase 3 (glucuronosyltransferase I)	NM_024256.2	Mm00470389_m1
		mKIAA1402	chondroitin sulfate glucuronyltransferase	NM_133913.1	Mm00659795_m1
		Ugt2a1;Ugt2a2	UDP glucuronosyltransferase 2 family, polypeptide A1;UDP glucuronosyltransferase 2 family, polypeptide A2	NM_053184.1	Mm00650630_m1
		Ugt2a3	UDP glucuronosyltransferase 2 family, polypeptide A3	NM_028094.1	Mm00472170_m1
		Ugt2b1	UDP glucuronosyltransferase 2 family, polypeptide B1	NM_152811.1	Mm00514184_m1
		Ugt2b34	UDP glucuronosyltransferase 2 family, polypeptide B34	NM_153598.1	Mm00655373_m1
		Ugt3a2	UDP glycosyltransferases 3 family, polypeptide A2	NM_144845.2	Mm00522913_m1
	Glucosyltransferase	Alg5	asparagine-linked glycosylation 5 homolog (yeast, dolichyl-phosphate beta-glucosyltransferase)	NM_025442.1	Mm00508324_m1
		Ugcg	UDP-glucose ceramide glucosyltransferase	NM_011673.2	Mm00495925_m1
		Ugcgl2	UDP-glucose ceramide glucosyltransferase-like 2	NM_011673.1	Mm00481578_m1
	Glycosyltransferase	Glt8d1	glycosyltransferase 8 domain containing 1	NM_029626.1	Mm00512950_m1
		Gyltl1b	glycosyltransferase-like 1B	NM_172670.1	Mm00554376_m1
	Hyaluronane synthase	Has1	hyaluronan synthase1	NM_008215.1	Mm00468496_m1
		Has2	hyaluronan synthase 2	NM_008216.2	Mm00515089_m1
		Has3	hyaluronan synthase 3	NM_008217.2	Mm00515091_m1
	Mannosyltransferase	Pomt1	protein-O-mannosyltransferase 1	NM_145145.1	Mm00520170_m1
		Pomt2	protein-O-mannosyltransferase 2	NM_153415.2	Mm00463075_m1
		Alg1	asparagine-linked glycosylation 1 homolog (yeast, beta-1,4-mannosyltransferase)	NM_145362.1	Mm00520253_m1
		Alg11	asparagine-linked glycosylation 11 homolog (yeast, alpha-1,2-mannosyltransferase)	NM_183142.1	Mm00805803_m1
		Alg12	asparagine-linked glycosylation 12 homolog (yeast, alpha-1,6-mannosyltransferase)	NM_145477.1	Mm00461062_m1
		Alg2	asparagine-linked glycosylation 2 homolog (yeast, alpha-1,3-mannosyltransferase)	NM_019998.2	Mm00480245_m1
		Dpm2	dolichol-phosphate (beta-D) mannosyltransferase 2	NM_010073.2	Mm00494529_m1
		Alg3	asparagine-linked glycosylation 3 homolog (yeast, alpha-1,3-mannosyltransferase)	NM_145939.1	Mm00524089_m1
		Alg6	asparagine-linked glycosylation 6 homolog (yeast, alpha-1,3,-glucosyltransferase)	NM_178784.1	Mm00618877_m1
		Alg9	asparagine-linked glycosylation 9 homolog (yeast, alpha 1,2 mannosyltransferase)	NM_133981.1	Mm00513609_m1
		Dpm1	dolichol-phosphate (beta-D) mannosyltransferase 1	NM_010072.2	Mm00494520_m1
	N-acetylgalactosaminyltransferase	4930431L04Rik	RIKEN cDNA 4930431L04 gene, Hypothetical protein A830023L05	NM_175032.1	Mm00723493_m1
		Abo	ABO blood group (transferase A, alpha 1-3-N-acetylgalactosaminyltransferase, transferase B, alpha 1-3-galactosyltransferase)	NM_030718.2	Mm00472868_m1
		B3galnt1	UDP-GalNAc:betaGlcNAc beta 1,3-galactosaminyltransferase, polypeptide 1	NM_020026.2	Mm00480272_s1
		B4galnt1	beta-1,4-N-acetyl-galactosaminyl transferase 1	NM_008080.3	Mm00484653_m1
		B4galnt2	beta-1,4-N-acetyl-galactosaminyl transferase 2	NM_008081.1	Mm00484661_m1
		Galnact1	Chondroitin beta-1,4-N-acetylgalactosaminyltransferase 1	NM_172753.3	Mm00555164_m1
		Galnact2	chondroitin sulfate GalNAcT-2	NM_030165.3	Mm00513340_m1
		Galnt1	UDP-N-acetyl-alpha-D-galactosamine:polypeptide N-acetylgalactosaminyltransferase 1	NM_013814.2	Mm00489148_m1
		Galnt10	UDP-N-acetyl-alpha-D-galactosamine:polypeptide N-acetylgalactosaminyltransferase 10	NM_134189.2	Mm00506628_m1
		Galnt11	UDP-N-acetyl-alpha-D-galactosamine:polypeptide N-acetylgalactosaminyltransferase 11	NM_144908.1	Mm00520058_m1
		Galnt12	UDP-N-acetyl-alpha-D-galactosamine:polypeptide N-acetylgalactosaminyltransferase 12	NM_172693.2	Mm00554567_m1
		Galnt13	UDP-N-acetyl-alpha-D-galactosamine:polypeptide N-acetylgalactosaminyltransferase 13	NM_173030.2	Mm00557266_m1
		Galnt2	UDP-N-acetyl-alpha-D-galactosamine:polypeptide N-acetylgalactosaminyltransferase 2	NM_139272.2	Mm00519810_m1
	N-acetylgalactosaminyltransferase	Galnt3	UDP-N-acetyl-alpha-D-galactosamine:polypeptide N-acetylgalactosaminyltransferase 3	NM_015736.1	Mm00489348_m1
		Galnt4	UDP-N-acetyl-alpha-D-galactosamine:polypeptide N-acetylgalactosaminyltransferase 4	NM_015737.3	Mm00489357_s1
		Galnt5	UDP-N-acetyl-alpha-D-galactosamine:polypeptide N-acetylgalactosaminyltransferase 5	NM_172855.1	Mm00556158_m1
		Galnt6	UDP-N-acetyl-alpha-D-galactosamine:polypeptide N-acetylgalactosaminyltransferase 6	NM_172451.1	Mm00552578_m1
		Galnt7	UDP-N-acetyl-alpha-D-galactosamine: polypeptide N-acetylgalactosaminyltransferase 7	NM_144731.2	Mm00519998_m1
		Galntl1	UDP-N-acetyl-alpha-D-galactosamine:polypeptide N-acetylgalactosaminyltransferase-like 1	NM_001081421.1	Mm00506257_m1
		Galntl3 (Wbscr17)	Williams-Beuren syndrome chromosome region 17 homolog (human)	NM_145218.3	Mm00507480_m1
		Galntl5	UDP-N-acetyl-alpha-D-galactosamine:polypeptide N-acetylgalactosaminyltransferase-like 5	NM_026449.1	Mm00471398_m1
		Gbgt1	globoside alpha-1,3-N-acetylgalactosaminyltransferase 1	NM_139197.1	Mm00507367_m1
	N-acetylglucosaminyltransferase	4933434I20Rik	RIKEN cDNA 4933434I20 gene	NM_026233.1	Mm00470889_m1
		B3gnt1	UDP-GlcNAc:betaGal beta-1,3-N-acetylglucosaminyltransferase 1	NM_175383.2	Mm00723578_m1
		B3gnt2	UDP-GlcNAc:betaGal beta-1,3-N-acetylglucosaminyltransferase 2	NM_016888.4	Mm00479497_s1
		B3gnt3	UDP-GlcNAc:betaGal beta-1,3-N-acetylglucosaminyltransferase 3	NM_028189.2	Mm00472247_g1
		B3gnt5	UDP-GlcNAc:betaGal beta-1,3-N-acetylglucosaminyltransferase 5	NM_054052.1	Mm00475226_m1
		B3gnt7	UDP-GlcNAc:betaGal beta-1,3-N-acetylglucosaminyltransferase 7	NM_145222.1	Mm00507533_m1
		Gcnt2	glucosaminyl (N-acetyl) transferase 2, I-branching enzyme	NM_023887.3	Mm00727680_s1
		Gcnt3	glucosaminyl (N-acetyl) transferase 3, mucin type	NM_028087.1	Mm00511233_m1
		Large	like-glycosyltransferase	NM_010687.1	Mm00521885_m1
		Lfng	lunatic fringe gene homolog	NM_008494.2	Mm00456128_m1
		Mfng	manic fringe homolog	NM_008595.1	Mm00434941_m1
		Mgat2	mannoside acetylglucosaminyltransferase 2	NM_146035.1	Mm00524700_s1
		Mgat3	mannoside acetylglucosaminyltransferase 3	NM_010795.3	Mm00447798_s1
		Mgat4a	mannoside acetylglucosaminyltransferase 4, isoenzyme A	NM_173870.1	Mm00723369_m1
		Mgat4b	mannoside acetylglucosaminyltransferase 4, isoenzyme B	NM_145926.2	Mm00521482_m1
		Mgat4c	mannosyl (alpha-1,3-)-glycoprotein beta-1,4-N-acetylglucosaminyltransferase, isozyme C (putative)	NM_026243.2	Mm00470905_m1
		Mgat5	mannoside acetylglucosaminyltransferase 5	NM_145128.1	Mm00455024_m1
		Mgat5b	mannoside acetylglucosaminyltransferase 5, isoenzyme B	NM_172948.3	Mm00556891_m1
		Ogt	O-linked N-acetylglucosamine transferase (polypeptide-N-acetylglucosaminyl transferase)	NM_139144.2	Mm00507317_m1
		Pomgnt1	protein O-linked mannose beta1,2-N-acetylglucosaminyltransferase	NM_026651.1	Mm00509812_m1
		Rfng	radical fringe gene homolog	NM_009053.2	Mm00485703_m1
	Oligosaccharyltranserase	Dad1	defender against cell death 1	NM_010015.1	Mm00515629_m1
		Ddost	dolichyl-di-phosphooligosaccharide-protein glycotransferase	NM_007838.2	Mm00492100_m1
		Stt3b	STT3, subunit of the oligosaccharyltransferase complex, homolog B (S. cerevisiae)	NM_008408.1	Mm00458503_m1
		Rpn1	ribophorin I	NM_133933.2	Mm00505837_m1
		Rpn2	ribophorin II	NM_019642.3	Mm00451018_m1
		Stt3a	STT3, subunit of the oligosaccharyltransferase complex, homolog A (S. cerevisiae)	NM_008408.2	Mm00492725_m1
	PIG synthesis	Gpaa1	GPI anchor attachment protein 1	NM_010331.2	Mm00494721_g1
		Pigb	phosphatidylinositol glycan anchor biosynthesis, class B	NM_018889.1	Mm00450809_m1
		Pigc	phosphatidylinositol glycan anchor biosynthesis, class C	NM_026078.2	Mm00546525_m1
		Pigf	phosphatidylinositol glycan anchor biosynthesis, class F	NM_008838.1	Mm00447031_m1
		Pigk	phosphatidylinositol glycan anchor biosynthesis, class K	NM_025662.4	Mm00712364_m1
		Pigm	phosphatidylinositol glycan anchor biosynthesis, class M	NM_026234.2	Mm00452712_s1
		Pign	phosphatidylinositol glycan anchor biosynthesis, class N	NM_013784.1	Mm00449904_m1
		Pigo	phosphatidylinositol glycan anchor biosynthesis, class O	NM_020035.1	Mm00480317_m1
		Pigq	phosphatidylinositol glycan anchor biosynthesis, class Q	NM_011822.2	Mm00457172_m1
		Pigt	phosphatidylinositol glycan anchor biosynthesis, class T	NM_133779.1	Mm00460162_m1
	Ribosyltransferase	Art1	ADP-ribosyltransferase 1	NM_009710.1	Mm00507844_m1
		Art2b	ADP-ribosyltransferase 2b	NM_019915.2	Mm00840153_m1
		Art4	ADP-ribosyltransferase 4	NM_026639.1	Mm00466071_m1
		Parp1	poly (ADP-ribose) polymerase family, member 1	NM_007415.2	Mm00500154_m1
		Parp2	poly (ADP-ribose) polymerase family, member 2	NM_009632.2	Mm00456462_m1
		Parp3	poly (ADP-ribose) polymerase family, member 3	NM_145619.2	Mm00467486_m1
	Sialyltransferase	St3gal1	ST3 beta-galactoside alpha-2,3-sialyltransferase 1	NM_009177.3	Mm00501493_m1
		St3gal2	ST3 beta-galactoside alpha-2,3-sialyltransferase 2	NM_178048.2	Mm00486123_m1
		St3gal3	ST3 beta-galactoside alpha-2,3-sialyltransferase 3	NM_009176.2	Mm00493353_m1
		St3gal4	ST3 beta-galactoside alpha-2,3-sialyltransferase 4	NM_009178.2	Mm00501503_m1
		St3gal5	ST3 beta-galactoside alpha-2,3-sialyltransferase 5	NM_011375.2	Mm00488232_m1
		St3gal6	ST3 beta-galactoside alpha-2,3-sialyltransferase 6	NM_018784.1	Mm00450665_m1
		St6gal1	beta galactoside alpha 2,6 sialyltransferase 1	NM_145933.3	Mm00486119_m1
		St6gal2	beta galactoside alpha 2,6 sialyltransferase 2	NM_172829.1	Mm00555908_m1
		St6galnac1	ST6 (alpha-N-acetyl-neuraminyl-2,3-beta-galactosyl-1,3)-N-acetylgalactosaminide alpha-2,6-sialyltransferase 1	NM_011371.1	Mm00488218_m1
		St6galnac2	ST6 (alpha-N-acetyl-neuraminyl-2,3-beta-galactosyl-1,3)-N-acetylgalactosaminide alpha-2,6-sialyltransferase 2	NM_009180.2	Mm00486130_m1
		St6galnac3	ST6 (alpha-N-acetyl-neuraminyl-2,3-beta-galactosyl-1,3)-N-acetylgalactosaminide alpha-2,6-sialyltransferase 3	NM_011372.1	Mm00488223_m1
		St6galnac4	ST6 (alpha-N-acetyl-neuraminyl-2,3-beta-galactosyl-1,3)-N-acetylgalactosaminide alpha-2,6-sialyltransferase 4	NM_011373.2	Mm00488228_m1
		St6galnac5	ST6 (alpha-N-acetyl-neuraminyl-2,3-beta-galactosyl-1,3)-N-acetylgalactosaminide alpha-2,6-sialyltransferase 5	NM_012028.2	Mm00488855_m1
	Sialyltransferase	St6galnac6	ST6 (alpha-N-acetyl-neuraminyl-2,3-beta-galactosyl-1,3)-N-acetylgalactosaminide alpha-2,6-sialyltransferase 6	NM_001025311.1	Mm00489927_m1
		St8sia1	ST8 alpha-N-acetyl-neuraminide alpha-2,8-sialyltransferase 1	NM_011374.2	Mm00456915_m1
		St8sia2	ST8 alpha-N-acetyl-neuraminide alpha-2,8-sialyltransferase 2	NM_009181.1	Mm00456289_m1
		St8sia3	ST8 alpha-N-acetyl-neuraminide alpha-2,8-sialyltransferase 3	NM_009182.2	Mm00456295_m1
		St8sia4	ST8 alpha-N-acetyl-neuraminide alpha-2,8-sialyltransferase 4	NM_009183.1	Mm00456300_m1
		St8sia5	ST8 alpha-N-acetyl-neuraminide alpha-2,8-sialyltransferase 5	NM_153124.1	Mm00457285_m1
		St8sia6	ST8 alpha-N-acetyl-neuraminide alpha-2,8-sialyltransferase 6	NM_145838.1	Mm00461200_m1
	Xylosyltransferase	Xylt1	xylosyltransferase 1	NM_175645.2	Mm00558690_m1
		Xylt2	xylosyltransferase II	NM_145828.1	Mm00461181_m1
Lectin	Type C	Asgr1	asialoglycoprotein receptor 1	NM_009714.1	Mm00437595_m1
		Asgr2	asialoglycoprotein receptor 2	NM_007493.2	Mm00431863_m1
		Cd207	CD 207 antigen	NM_144943.2	Mm00523545_m1
		Clec1b	C-type lectin domain family 1, member b	NM_019985.2	Mm00490925_m1
		Clec2d	C-type lectin domain family 2, member d	NM_053109.1	Mm00474134_m1
		Clec2e	C-type lectin domain family 2, member e	NM_153506.2	Mm00663447_m1
		Clec2g	C-type lectin domain family 2, member g	NM_027562.1	Mm00471984_m1
		Clec2h	C-type lectin domain family 2, member h	NM_053165.2	Mm00662955_m1
		Clec2i	C-type lectin domain family 2, member i	NM_020257.1	Mm00777071_g1
		Clec3b	C-type lectin domain family 3, member b	NM_011606.1	Mm00495657_m1
		Clec4a2	C-type lectin domain family 4, member a2	NM_011999.2	Mm00488795_m1
		Clec4b1	C-type lectin domain family 4, member b1	NM_027218.1	Mm00651312_m1
		Clec4d	C-type lectin domain family 4, member d	NM_010819.2	Mm00501738_m1
		Clec4e	C-type lectin domain family 4, member e	NM_019948.1	Mm00490873_m1
		Clec4n	C-type lectin domain family 4, member n	NM_020001.1	Mm00490931_m1
		Clec5a	C-type lectin domain family 5, member a	NM_021364.2	Mm00517524_m1
		Clec7a	C-type lectin domain family 7, member a	NM_020008.1	Mm00490960_m1
		Cplx3	complexin 3 (ERGIC-53L)	NM_146223.2	Mm00461513_m1
		Glg1	golgi apparatus protein 1	NM_009149.1	Mm00486029_m1
		Glycam1	glycosylation dependent cell adhesion molecule 1	NM_008134.1	Mm00801716_m1
		Klra10	killer cell lectin-like receptor subfamily A, member 10	NM_008459.2	Mm00841907_m1
		Klra2	killer cell lectin-like receptor, subfamily A, member 2	NM_008462.3	Mm00434675_m1
		Klra5	killer cell lectin-like receptor, subfamily A, member 5	NM_008463.1	Mm00656828_m1
		Klra6	killer cell lectin-like receptor, subfamily A, member 6	NM_008464.1	Mm00776306_mH
		Klrb1a	killer cell lectin-like receptor subfamily B member 1A	NM_010737.2	Mm00726548_s1
		Klrb1c	killer cell lectin-like receptor subfamily B member 1C	NM_008527.1	Mm00824341_m1
		Klrc1	killer cell lectin-like receptor subfamily C, member 1	NM_010652.1	Mm00516111_m1
		Klrc2	killer cell lectin-like receptor subfamily C, member 2	NM_010653.1	Mm00839765_g1
		Klrc3	killer cell lectin-like receptor subfamily C, member 3	NM_021378.1	Mm00650941_m1
		Klrd1	killer cell lectin-like receptor, subfamily D, member 1	NM_010654.1	Mm00495182_m1
		Klre1	killer cell lectin-like receptor family E member 1	NM_153590.2	Mm00769480_m1
	Type C	Klrg1	killer cell lectin-like receptor subfamily G, member 1	NM_016970.1	Mm00516879_m1
		Klrk1	killer cell lectin-like receptor subfamily K, member 1	NM_033078.2	Mm00473603_m1
		Lman2	lectin, mannose-binding 2	NM_025828.2	Mm00482188_m1
		Masp1	mannan-binding lectin serine peptidase 1	NM_008555.1	Mm00434830_m1
		Masp2	mannan-binding lectin serine peptidase 2	NM_001003893.2	Mm00521963_m1
		Mfi2	antigen p97 (melanoma associated) identified by monoclonal antibodies 133.2 and 96.5	NM_013900.1	Mm00600237_m1
		Mgl1	macrophage galactose N-acetyl-galactosamine specific lectin 1	NM_010796.1	Mm00546124_m1
		Mgl2	macrophage galactose N-acetyl-galactosamine specific lectin 2	NM_145137.1	Mm00460844_m1
		Mrc2	mannose receptor, C type 2	NM_008626.2	Mm00485184_m1
		Olr1	oxidized low density lipoprotein (lectin-like) receptor 1	NM_138648.1	Mm00454586_m1
		Sele	selectin, endothelial cell	NM_011345.1	Mm00441278_m1
		Sell	selectin, lymphocyte	NM_011346.1	Mm00441291_m1
		Selp	selectin, platelet	NM_011347.1	Mm00441295_m1
		Clec11a	C-type lectin domain family 11, member a	NM_009131.1	Mm00612354_g1
		Fcna	ficolin A	NM_007995.2	Mm00484287_m1
	Type I (Siglec)	Cd22	CD22 antigen	NM_001043317.1	Mm00515432_m1
		Cd33	CD33 antigen	NM_021293.1	Mm00491152_m1
		Cd83	CD83 antigen	NM_009856.1	Mm00486868_m1
		Cd8b1	CD8 antigen, beta chain 1	NM_009858.1	Mm00438116_m1
		Icam2	intercellular adhesion molecule 2	NM_010494.1	Mm00494862_m1
		L1cam	L1 cell adhesion molecule	NM_008478.3	Mm00493049_m1
		Mag	myelin-associated glycoprotein	NM_010758.1	Mm00487538_m1
		Siglec1	sialic acid binding Ig-like lectin 1, sialoadhesin	NM_011426.1	Mm00488332_m1
		Siglece	sialic acid binding Ig-like lectin E	NM_031181.1	Mm00473131_m1
		Siglecf	sialic acid binding Ig-like lectin F	NM_145581.1	Mm00523987_m1
		Siglecg	sialic acid binding Ig-like lectin G	NM_172900.1	Mm00556586_m1
		Vcam1	vascular cell adhesion molecule 1	NM_011693.2	Mm00449197_m1
	Type M	Atrn	attractin	NM_009730.2	Mm00437746_m1
		Calr	calreticulin	NM_007591.2	Mm00482936_m1
		Calr3	calreticulin 3	NM_028500.1	Mm00511716_m1
		Canx	calnexin	NM_007597.2	Mm00500330_m1
		Cd248	CD248 antigen, endosialin	NM_054042.2	Mm00547485_s1
		Cd47	CD47 antigen (Rh-related antigen, integrin-associated signal transducer)	NM_010581.3	Mm00495005_m1
		Clgn	calmegin	NM_009904.2	Mm00515517_m1
		Dgcr2	DiGeorge syndrome critical region gene 2	NM_010048.2	Mm00438417_m1
		Itga11	integrin, alpha 11	NM_176922.4	Mm00723741_m1
		Itga2	integrin alpha 2	NM_008396.2	Mm00434371_m1
		Itga2b	integrin alpha 2b	NM_010575.1	Mm00439768_m1
		Itga3	integrin alpha 3	NM_013565.2	Mm00442890_m1
		Itga4	integrin alpha 4	NM_010576.2	Mm00439770_m1
	Type M	Itga5	integrin alpha 5 (fibronectin receptor alpha)	NM_010577.2	Mm00439797_m1
		Itga6	integrin alpha 6	NM_008397.2	Mm00434375_m1
		Itga7	integrin alpha 7	NM_008398.2	Mm00434400_m1
		Itga9	integrin alpha 9	NM_133721.1	Mm00519293_m1
		Itgal	integrin alpha L	NM_008400.1	Mm00801807_m1
		Itgam	integrin alpha M	NM_008401.1	Mm00434455_m1
		Itgax	integrin alpha X	NM_021334.1	Mm00498698_m1
		Itgb1bp1	integrin beta 1 binding protein 1	NM_008403.2	Mm00492707_m1
		Itgb1bp2	integrin beta 1 binding protein 2	NM_013712.1	Mm00516450_m1
		Itgb2	integrin beta 2	NM_008404.2	Mm00434513_m1
		Itgb2l	integrin beta 2-like	NM_008405.1	Mm00492710_m1
		Itgb3	integrin beta 3	NM_016780.1	Mm00443980_m1
		Itgb4bp	integrin beta 4 binding protein	NM_010579.1	Mm00550245_m1
		Itgb5	integrin beta 5	NM_010580.1	Mm00439825_m1
		Itgb7	integrin beta 7	NM_013566.1	Mm00442916_m1
		Itgb8	integrin beta 8	NM_177290.3	Mm00623991_m1
		Itgbl1	integrin, beta-like 1	NM_145467.1	Mm00520942_m1
		Mcam	melanoma cell adhesion molecule	NM_023061.1	Mm00522397_m1
		Ncam1	neural cell adhesion molecule 1	NM_010875.2	Mm00456815_m1
		Ncam2	neural cell adhesion molecule 2	NM_010954.2	Mm00448056_m1
		Pdia3	protein disulfide isomerase associated 3	NM_007952.2	Mm00433130_m1
		Pecam1	platelet/endothelial cell adhesion molecule 1	NM_001032378.1	Mm00476702_m1
		Thbd	thrombomodulin	NM_009378.1	Mm00437014_s1
	Type S (Galectine)	Lgals1	lectin, galactose binding, soluble 1	NM_008495.2	Mm00839408_g1
		Lgals12	lectin, galactose binding, soluble 12	NM_019516.2	Mm00497902_m1
		Lgals2	lectin, galactose-binding, soluble 2	NM_025622.1	Mm00840285_m1
		Lgals3	lectin, galactose binding, soluble 3	NM_010705.1	Mm00802901_m1
		Lgals3bp	lectin, galactoside-binding, soluble, 3 binding protein	NM_011150.1	Mm00478303_m1
		Lgals7	lectin, galactose binding, soluble 7	NM_008496.4	Mm00456135_m1
		Lgals8	lectin, galactose binding, soluble 8	NM_018886.2	Mm00497776_m1
		Lgals9	lectin, galactose binding, soluble 9	NM_010708.1	Mm00495295_m1
Reference	Actin family cytoskeletal protein	Actb	actin, beta, cytoplasmic	NM_007393.1	Mm00607939_s1
	Basal transcription factor	Tbp	TATA box binding protein	NM_013684.2	Mm00446973_m1
		Tcea1	transcription elongation factor A (SII) 1	NM_011541.3	Mm00815387_s1
	Dehydrogenase	G6pdx	glucose-6-phosphate dehydrogenase X-linked	NM_008062.2	Mm00656735_g1
		Gapdh	glyceraldehyde-3-phosphate dehydrogenase	NM_001001303.1	Mm99999915_g1
	Ribosomal precursor	18S	Eukaryotic 18S rRNA	N/A	Hs99999901_s1
Sugar carrier	Carbohydrate transporter	Slc5a4a	solute carrier family 5, member 4a	NM_133184.1	Mm00446582_m1
	CMP-sialic acid transporter	Slc35a1	solute carrier family 35, member 1	NM_011895.2	Mm00442341_m1
	GDP-Fuc transporter	Slc35c1	solute carrier family 35, member C1	NM_211358.2	Mm00461182_m1
	glucose transporter	Slc2a1	solute carrier family 2, member 1	NM_011400.1	Mm00441473_m1
		Slc2a10	solute carrier family 2, member 10	NM_130451.1	Mm00453716_m1
		Slc2a2	solute carrier family 2, member 2	NM_031197.1	Mm00446224_m1
	glucose transporter	Slc2a3	solute carrier family 2, member 3	NM_011401.2	Mm00441483_m1
		Slc2a4	solute carrier family 2, member 4	NM_009204.1	Mm00436615_m1
		Slc2a5	solute carrier family 2, member 5	NM_019741.2	Mm00600311_m1
		Slc2a6	solute carrier family 2, member 6	NM_172659.1	Mm00554217_m1
		Slc2a8	solute carrier family 2, member 8	NM_019488.3	Mm00444634_m1
		Slc2a9	solute carrier family 2, member 9	NM_145559.1	Mm00455116_m1
	inositol transporter	Slc5a3	solute carrier family 5, member 3	NM_017391.1	Mm00444330_s1
	neutral amino acid transporter	Slc5a4b	solute carrier family 5 (system A), member 4b	NM_023219.1	Mm00452283_m1
	phosphatidylinositol transporter	Pitpna	phosphatidylinositol transfer protein, alpha	NM_008850.1	Mm00476856_m1
		Pitpnb	phosphatidylinositol transfer protein, beta	NM_019640.2	Mm00451003_m1
		Pitpnm1	phosphatidylinositol membrane-associated 1	NM_008851.1	Mm00476876_m1
		Pitpnm2	phosphatidylinositol transfer protein, membrane-associated 2	NM_011256.1	Mm00487991_m1
	sodium/glucose cotransporter	Slc5a1	solute carrier family 5, member 1	NM_019810.2	Mm00451203_m1
		Slc5a11	solute carrier family 5, member 11	NM_146198.1	Mm00461435_m1
		Slc5a2	solute carrier family 5, member 2	NM_133254.2	Mm00453831_m1
	UDP-galactose transporter	Slc35a2	solute carrier family 35, member 2	NM_078484.1	Mm00446504_m1
		Slc35b1	solute carrier family 35, member B1	NM_016752.1	Mm00450258_m1
	UDP-glucuronic acid/UDP-N-acetylgalactosamine dual transporter	Slc35d1	solute carrier family 35, member D1	NM_177732.2	Mm00624959_m1
	UDP-N-acetylglucosamine transporter	Slc35a3	solute carrier family 35, member 3	NM_144902.2	Mm00523288_m1
	UDP-xylose and UDP-N-acetylglucosamine transporter	Slc35b4	solute carrier family 35, member B4	NM_021435.1	Mm00480588_m1
Sugar metabolism	CMP-NeuAc synthesis	Cmah	cytidine monophospho-N-acetylneuraminic acid hydroxylase	NM_007717.1	Mm00483341_m1
		Cmas	cytidine monophospho-N-acetylneuraminic acid synthetase	NM_009908.1	Mm00515534_m1
		Nans	N-acetylneuraminic acid synthase (sialic acid synthase)	NM_053179.2	Mm00474697_m1
	GDP-Fuc synthesis	Fuk	fucokinase	NM_181666.1	Mm00552206_m1
		Tsta3	tissue specific transplantation antigen P35B	NM_031201.1	Mm00453191_m1
	GDP-Man synthesis	Gmds	GDP-mannose 4, 6-dehydratase	NM_146041.1	Mm00461343_m1
		Gmppa	GDP-mannose pyrophosphorylase A	NM_133708.1	Mm00505084_m1
		Gmppb	adhesion molecule with Ig like domain 3;GDP-mannose pyrophosphorylase B	NM_177910.3	Mm00626032_g1
		Pmm1	phosphomannomutase 1	NM_013872.1	Mm00803816_m1
		Pmm2	phosphomannomutase 2	NM_016881.1	Mm00450349_m1
	N-glycan synthesis	Dpagt1	dolichyl-phosphate (UDP-N-acetylglucosamine) acetylglucosaminephosphotransferase 1 (GlcNAc-1-P transferase)	NM_007875.2	Mm00492236_m1
	UDP-Gal synthesis	Galk1	galactokinase 1	NM_016905.2	Mm00444182_m1
		Galt	galactose-1-phosphate uridyl transferase	NM_016658.1	Mm00489459_g1
	UDP-Glc synthesis	G6pc	glucose-6-phosphatase, catalytic	NM_008061.2	Mm00839363_m1
		Pgm1	phosphoglucomutase 1	NM_025700.1	Mm00804141_m1
		Pgm2	phosphoglucomutase 2	NM_028132.2	Mm00728285_s1
		Pgm3	phosphoglucomutase 3	NM_028352.2	Mm00459270_m1
		Ugdh	UDP-glucose dehydrogenase	NM_009466.2	Mm00447643_m1
		Ugp2	UDP-glucose pyrophosphorylase 2	NM_139297.2	Mm00454826_m1
	UDP-GlcNAc synthesis	Gne	glucosamine	NM_015828.2	Mm00450174_m1
		Gnpnat1	glucosamine-phosphate N-acetyltransferase 1	NM_019425.1	Mm00834602_mH
		Nagk	N-acetylglucosamine kinase	NM_019542.1	Mm00479878_m1
		Renbp	renin binding protein	NM_023132.2	Mm00491720_m1
		Uap1	UDP-N-acetylglucosamine pyrophosphorylase 1	NM_133806.2	Mm00769477_m1
Sulfotransferase	Chondroitin sulfotransferase	Chst11	carbohydrate sulfotransferase 11	NM_021439.2	Mm00517563_m1
		Chst12	carbohydrate sulfotransferase 12	NM_021528.2	Mm00546416_s1
		Chst3	carbohydrate (chondroitin 6/keratan) sulfotransferase 3	NM_016803.2	Mm00489736_m1
		Chst7	carbohydrate (N-acetylglucosamino) sulfotransferase 7	NM_021715.1	Mm00491466_m1
		Ust	uronyl-2-sulfotransferase	NM_177387.3	Mm00616790_m1
	Dermatan sulfotransferase	D4st1	dermatan 4 sulfotransferase 1	NM_028117.2	Mm00511291_s1
	Glycolipid sulfotransferase	Gal3st1	galactose-3-O-sulfotransferase 1	NM_016922.2	Mm00516830_m1
	Heparan sulfotransferase	Hs2st1	heparan sulfate 2-O-sulfotransferase 1	NM_011828.2	Mm00478684_m1
		Hs3st3a1	heparan sulfate (glucosamine) 3-O-sulfotransferase 3A1	NM_178870.2	Mm00780907_s1
		Hs3st3b1	heparan sulfate (glucosamine) 3-O-sulfotransferase 3B1	NM_018805.2	Mm00479621_m1
		Hs6st2	heparan sulfate 6-O-sulfotransferase 2	NM_015819.1	Mm00479296_m1
		Hs6st3	heparan sulfate 6-O-sulfotransferase 3	NM_015820.1	Mm00479297_m1
		Ndst1	N-deacetylase/N-sulfotransferase (heparan glucosaminyl) 1	NM_008306.2	Mm00447005_m1
		Ndst2	N-deacetylase/N-sulfotransferase (heparan glucosaminyl) 2	NM_010811.2	Mm00447818_m1
		Ndst3	N-deacetylase/N-sulfotransferase (heparan glucosaminyl) 3	NM_031186.2	Mm00453178_m1
	Heparin sulfotransferase	Ndst4	N-deacetylase/N-sulfotransferase (heparin glucosaminyl) 4	NM_022565.1	Mm00480767_m1
	Keratan sulfotransferase	Chst1	carbohydrate (keratan sulfate Gal-6) sulfotransferase 1	NM_023850.1	Mm00517855_m1
		Chst2	carbohydrate sulfotransferase 2	NM_018763.1	Mm00490018_g1
		Chst4	carbohydrate (chondroitin 6/keratan) sulfotransferase 4	NM_011998.3	Mm00488783_s1
	Other sulfotransferase	Chst10	carbohydrate sulfotransferase 10	NM_145142.2	Mm00460868_m1
		Chst5	carbohydrate (N-acetylglucosamine 6-O) sulfotransferase 5	NM_019950.2	Mm00517342_m1
		Chst8	carbohydrate (N-acetylgalactosamine 4-0) sulfotransferase 8	NM_175140.3	Mm00558321_m1
Translocase	N-linked oligosaccharide synthesis	Rft1	RFT1 homolog (S. cerevisiae)	NM_177815.3	Mm00625517_m1
	Translocator	Mpdu1	mannose-P-dolichol utilization defect 1	NM_011900.2	Mm00839971_m1
