# Supplementary material for: Glycogenome expression dynamics during mouse C2C12 myoblast differentiation suggests a sequential reorganization of membrane glycoconjugates
Source: BMC Genomics. 2009 Oct 20;10:483. doi: 10.1186/1471-2164-10-483 (PMC2772862; doi:10.1186/1471-2164-10-483)
Supplement: Additional file 2 — Results of glycogenes mRNA quantification during C2C12 differentiation. This table presents the threshold Cycle (Ct) and Relative Quantification (RQ) values of reference gene and glycogenes for each time course point of C2C12 differentiation. The calibrator sample corresponds to time 0 h of differentiation and the normalization gene to 18S. AV: Aberrant Value; ND: Not Determined. [file 1471-2164-10-483-S2.XLS]

## Sheet: Feuil1
Time		0h			6h			12h			18h			24h			48h			72h
Gene symbol		Ct	RQ		Ct	RQ		Ct	RQ		Ct	RQ		Ct	RQ		Ct	RQ		Ct	RQ
18S		7.89	ND		7.81	ND		8.08	ND		8.16	ND		8.90	ND		8.75	ND		8.62	ND
4930431L04Rik		35.58	1.00		35.42	1.07		34.03	2.60		35.96	0.81		35.62	1.58		35.52	1.29		36.58	0.56
4933434I20Rik		40.00	1.00		40.00	0.96		35.46	20.55		40.00	1.05		40.00	1.62		35.92	20.98		40.00	1.12
Abo		40.00	1.00		40.00	0.96		40.00	0.89		40.00	1.05		40.00	1.62		40.00	1.24		40.00	1.12
Actb		16.19	1.00		15.92	1.15		16.27	0.84		16.83	0.67		17.50	0.65		17.62	0.46		17.49	0.45
Alg1		34.00	1.00		34.27	0.80		40.00	0.01		34.73	0.63		40.00	0.03		33.99	1.25		40.00	0.02
Alg11		26.17	1.00		25.97	1.10		26.11	0.92		26.20	1.02		26.93	0.96		26.69	0.86		26.23	1.08
Alg12		31.50	1.00		31.09	1.27		32.26	0.52		32.37	0.57		31.93	1.20		32.07	0.84		32.83	0.45
Alg2		25.88	1.00		25.50	1.25		25.97	0.83		25.87	1.06		26.55	1.02		25.88	1.24		25.61	1.35
Alg3		26.34	1.00		25.78	1.41		25.96	1.15		26.17	1.18		26.99	1.04		26.59	1.05		26.59	0.95
Alg5		25.73	1.00		25.44	1.17		25.92	0.78		25.93	0.92		26.60	0.89		26.35	0.81		26.41	0.70
Alg6		25.96	1.00		25.94	0.97		25.68	1.07		26.25	0.85		26.81	0.90		26.49	0.86		26.93	0.57
Alg9		25.83	1.00		25.63	1.10		25.97	0.81		26.06	0.90		26.96	0.74		26.44	0.81		26.32	0.80
Amy1		34.13	1.00		33.72	1.27		34.95	0.50		32.84	2.56		33.56	2.40		32.44	4.01		32.84	2.75
Art1		40.00	1.00		40.00	0.96		40.00	0.89		40.00	1.05		40.00	1.62		40.00	1.24		34.98	36.39
Art2b		40.00	1.00		40.00	0.96		40.00	0.89		40.00	1.05		40.00	1.62		40.00	1.24		40.00	1.12
Art4		40.00	1.00		40.00	0.96		40.00	0.89		40.00	1.05		40.00	1.62		40.00	1.24		40.00	1.12
Asgr1		40.00	1.00		35.96	15.75		40.00	0.89		40.00	1.05		40.00	1.62		40.00	1.24		35.96	18.44
Asgr2		30.74	1.00		30.25	1.34		31.91	0.39		32.70	0.27		32.94	0.35		32.64	0.33		32.04	0.46
Athl1		27.87	1.00		27.90	0.93		27.98	0.82		28.06	0.91		28.98	0.75		28.26	0.95		28.48	0.74
Atrn		25.51	1.00		25.40	1.03		25.53	0.87		25.93	0.79		26.40	0.88		25.69	1.10		25.37	1.24
B3galnt1		25.79	1.00		25.79	0.96		25.43	1.14		25.94	0.95		26.33	1.12		27.05	0.52		26.79	0.56
B3galt1		31.22	1.00		31.46	0.81		30.68	1.29		30.28	2.01		29.64	4.87		30.78	1.69		31.94	0.68
B3galt2		31.86	1.00		31.97	0.89		31.48	1.15		31.15	1.71		30.83	3.32		30.33	3.58		30.52	2.83
B3galt4		29.73	1.00		29.81	0.91		29.47	1.06		29.32	1.39		28.95	2.80		29.16	1.84		30.91	0.50
B3galt5		30.31	1.00		30.42	0.89		29.65	1.40		28.71	3.19		28.45	5.91		27.96	6.34		26.47	16.14
B3galt6		26.34	1.00		25.66	1.53		25.98	1.14		26.24	1.12		26.56	1.40		26.07	1.50		26.40	1.08
B3gat1		40.00	1.00		40.00	0.96		40.00	0.89		40.00	1.05		40.00	1.62		40.00	1.24		40.00	1.12
B3gat2		40.00	1.00		40.00	0.96		40.00	0.89		40.00	1.05		40.00	1.62		40.00	1.24		40.00	1.12
B3gat3		25.78	1.00		25.80	0.94		25.70	0.93		25.97	0.92		26.53	0.96		25.97	1.08		25.54	1.32
B3gnt1		25.10	1.00		24.86	1.13		24.94	0.99		25.14	1.01		25.78	1.01		25.44	0.98		24.95	1.24
B3gnt2		25.82	1.00		25.55	1.15		25.76	0.92		26.26	0.77		26.99	0.72		26.96	0.56		26.87	0.54
B3gnt3		35.11	1.00		35.89	0.56		40.00	0.03		36.62	0.37		35.97	0.89		33.59	3.55		34.90	1.29
B3gnt5		34.37	1.00		33.53	1.70		33.36	1.78		33.55	1.84		33.79	2.43		34.05	1.55		34.96	0.75
B3gnt7		40.00	1.00		35.34	24.27		40.00	0.89		34.94	34.95		35.98	26.26		34.45	58.09		33.23	122.91
B4galnt1		25.56	1.00		25.05	1.37		25.70	0.81		26.02	0.76		26.95	0.62		26.96	0.47		26.93	0.43
B4galnt2		40.00	1.00		40.00	0.96		35.92	14.99		34.94	35.01		33.47	150.04		33.26	133.00		36.81	10.26
B4galt1		23.14	1.00		23.59	0.70		23.63	0.63		23.94	0.60		24.36	0.70		23.76	0.80		23.53	0.85
B4galt2		24.98	1.00		24.65	1.21		24.88	0.95		25.18	0.91		25.97	0.82		25.43	0.91		25.78	0.65
B4galt3		26.46	1.00		26.36	1.02		25.95	1.26		26.33	1.14		26.90	1.19		26.43	1.26		26.14	1.40
B4galt4		28.28	1.00		27.79	1.34		28.39	0.82		28.40	0.97		28.57	1.33		26.94	3.15		27.41	2.05
B4galt5		23.87	1.00		23.98	0.89		24.35	0.63		24.44	0.71		24.96	0.76		24.25	0.96		23.69	1.27
B4galt6		25.49	1.00		25.01	1.33		25.19	1.09		25.46	1.07		25.92	1.21		25.32	1.40		24.72	1.92
B4galt7		25.94	1.00		25.45	1.35		25.87	0.93		25.96	1.04		26.63	1.01		26.45	0.88		25.96	1.11
Bclp2		32.09	1.00		31.05	1.97		30.93	1.98		30.84	2.48		31.54	2.37		33.14	0.60		35.22	0.13
C1galt1		25.78	1.00		25.51	1.15		25.43	1.13		25.69	1.11		26.45	1.02		26.23	0.91		25.94	1.00
C1galt1c1		24.96	1.00		24.44	1.37		24.49	1.23		24.54	1.41		24.92	1.67		24.07	2.31		23.50	3.10
C76566		26.89	1.00		26.63	1.14		27.06	0.79		27.18	0.86		27.96	0.77		27.94	0.60		27.87	0.57
Calr		18.95	1.00		18.00	1.85		18.93	0.89		19.44	0.75		19.93	0.82		19.93	0.63		19.96	0.56
Calr3		32.35	1.00		32.07	1.17		32.95	0.59		32.24	1.13		32.40	1.57		31.88	1.72		31.55	1.96
Canx		21.94	1.00		21.57	1.24		21.70	1.05		21.95	1.04		22.85	0.87		22.42	0.89		22.23	0.92
Cd207		40.00	1.00		40.00	0.96		40.00	0.89		40.00	1.05		40.00	1.62		40.00	1.24		40.00	1.12
Cd22		40.00	1.00		40.00	0.96		40.00	0.89		40.00	1.05		40.00	1.62		40.00	1.24		40.00	1.12
Cd248		25.34	1.00		25.65	0.78		25.78	0.65		25.79	0.77		26.01	1.02		25.39	1.21		24.91	1.52
Cd33		40.00	1.00		40.00	0.96		40.00	0.89		40.00	1.05		36.94	13.49		40.00	1.24		40.00	1.12
Cd47		22.86	1.00		22.92	0.91		22.97	0.82		23.31	0.76		23.98	0.75		23.73	0.68		23.61	0.66
Cd83		34.12	1.00		34.06	1.00		34.54	0.66		35.24	0.48		35.90	0.47		35.21	0.59		34.96	0.63
Cd8b1		40.00	1.00		40.00	0.96		40.00	0.89		40.00	1.05		40.00	1.62		40.00	1.24		40.00	1.12
Chi3l1		40.00	1.00		35.93	16.06		34.88	30.82		40.00	1.05		35.84	28.95		34.04	77.09		32.89	155.12
Chi3l3		40.00	1.00		40.00	0.96		40.00	0.89		40.00	1.05		40.00	1.62		40.00	1.24		40.00	1.12
Chi3l4		40.00	1.00		40.00	0.96		40.00	0.89		40.00	1.05		40.00	1.62		40.00	1.24		40.00	1.12
Chia		40.00	1.00		40.00	0.96		40.00	0.89		40.00	1.05		40.00	1.62		40.00	1.24		40.00	1.12
Chid1		25.91	1.00		25.97	0.92		25.88	0.91		26.16	0.88		26.62	0.99		25.86	1.29		25.88	1.15
Chst1		24.26	1.00		24.49	0.82		23.63	1.38		24.93	0.66		25.93	0.51		25.96	0.38		26.81	0.19
Chst10		28.80	1.00		29.49	0.59		30.53	0.27		30.90	0.24		30.92	0.37		30.89	0.29		30.88	0.27
Chst11		25.62	1.00		25.51	1.04		25.94	0.71		25.99	0.81		26.65	0.80		26.58	0.64		26.44	0.64
Chst12		25.75	1.00		25.73	0.97		25.94	0.78		26.06	0.85		26.49	0.97		26.51	0.74		26.71	0.58
Chst2		24.12	1.00		24.02	1.02		24.70	0.59		24.94	0.59		25.95	0.45		26.90	0.18		27.38	0.12
Chst3		28.48	1.00		27.91	1.42		27.95	1.28		28.15	1.31		28.89	1.22		28.34	1.36		28.30	1.27
Chst4		32.94	1.00		33.59	0.61		32.16	1.52		31.45	2.95		30.99	6.30		31.95	2.48		33.05	1.04
Chst5		34.24	1.00		33.96	1.16		35.95	0.27		33.86	1.36		33.58	2.56		32.34	4.64		32.34	4.19
Chst7		29.40	1.00		28.92	1.33		29.74	0.70		30.12	0.64		31.51	0.38		30.18	0.73		30.99	0.37
Chst8		33.56	1.00		32.79	1.64		33.16	1.17		34.25	0.65		33.07	2.29		40.00	0.01		38.00	0.05
Clec11a		30.38	1.00		30.67	0.78		30.94	0.60		30.37	1.05		31.93	0.55		32.97	0.21		32.93	0.19
Clec1b		40.00	1.00		40.00	0.96		40.00	0.89		40.00	1.05		40.00	1.62		40.00	1.24		40.00	1.12
Clec2d		26.07	1.00		27.49	0.36		26.37	0.72		26.61	0.72		26.76	1.00		25.31	2.11		24.97	2.41
Clec2e		40.00	1.00		40.00	0.96		40.00	0.89		40.00	1.05		40.00	1.62		35.96	20.48		40.00	1.12
Clec2g		35.59	1.00		36.63	0.47		37.06	0.32		40.00	0.05		35.62	1.59		36.18	0.83		34.72	2.06
Clec2h		40.00	1.00		40.00	0.96		40.00	0.89		40.00	1.05		40.00	1.62		40.00	1.24		40.00	1.12
Clec2i		35.96	1.00		40.00	0.06		40.00	0.05		40.00	0.06		40.00	0.10		40.00	0.08		40.00	0.07
Clec3b		31.23	1.00		32.08	0.53		33.77	0.15		31.94	0.64		32.22	0.82		30.83	1.64		29.12	4.84
Clec4a2		40.00	1.00		40.00	0.96		40.00	0.89		AV	ND		40.00	1.62		40.00	1.24		40.00	1.12
Clec4b1		40.00	1.00		40.00	0.96		40.00	0.89		40.00	1.05		40.00	1.62		40.00	1.24		40.00	1.12
Clec4d		32.85	1.00		33.09	0.81		33.39	0.61		34.62	0.31		33.94	0.76		36.83	0.08		40.00	0.01
Clec4e		35.10	1.00		36.59	0.34		35.92	0.50		40.00	0.04		36.78	0.51		36.77	0.39		40.00	0.04
Clec4n		40.00	1.00		40.00	0.96		40.00	0.89		40.00	1.05		40.00	1.62		40.00	1.24		40.00	1.12
Clec5a		33.82	1.00		34.82	0.48		35.96	0.20		34.25	0.78		40.00	0.02		35.79	0.32		40.00	0.02
Clec7a		40.00	1.00		40.00	0.96		40.00	0.89		40.00	1.05		40.00	1.62		40.00	1.24		40.00	1.12
Clgn		33.40	1.00		36.64	0.10		36.02	0.14		36.92	0.09		40.00	0.02		40.00	0.01		35.79	0.22
Cmah		27.29	1.00		27.08	1.11		27.26	0.91		27.40	0.97		27.93	1.04		26.93	1.59		26.97	1.41
Cmas		25.90	1.00		25.68	1.12		25.79	0.96		25.95	1.01		26.53	1.05		26.23	0.99		25.79	1.21
Cplx3		36.97	1.00		33.65	9.55		33.17	12.32		35.80	2.35		33.63	16.42		29.51	219.09		31.96	36.18
Ctbs		29.67	1.00		29.75	0.91		30.01	0.70		29.79	0.96		30.45	0.95		29.76	1.17		29.62	1.16
D4st1		25.23	1.00		24.99	1.13		25.29	0.85		25.46	0.89		25.94	0.99		25.72	0.88		26.06	0.63
Dad1		23.17	1.00		23.08	1.02		23.34	0.79		23.35	0.93		23.94	0.95		23.51	0.98		23.39	0.96
Ddost		21.99	1.00		21.84	1.06		21.95	0.91		22.18	0.92		22.87	0.88		22.93	0.65		22.84	0.62
Dgcr2		23.92	1.00		23.68	1.13		23.77	0.98		24.05	0.96		24.94	0.80		24.31	0.95		24.14	0.97
Dpagt1		23.97	1.00		23.81	1.07		23.94	0.90		24.27	0.85		24.94	0.83		25.10	0.57		24.83	0.62
Dpm1		25.03	1.00		25.21	0.84		25.49	0.65		25.25	0.90		25.95	0.86		24.95	1.32		24.76	1.36
Dpm2		25.56	1.00		25.52	0.99		25.63	0.85		25.93	0.81		26.52	0.84		26.49	0.66		26.27	0.69
Edem1		24.76	1.00		24.73	0.98		24.97	0.77		24.98	0.90		25.67	0.86		25.26	0.87		25.28	0.78
Edem2		24.67	1.00		24.61	1.00		24.80	0.81		24.94	0.87		25.35	1.01		25.24	0.84		25.15	0.81
Ext1		22.76	1.00		22.74	0.97		22.94	0.78		22.94	0.93		23.29	1.12		22.88	1.15		22.97	0.97
Ext2		25.10	1.00		25.16	0.91		25.96	0.49		25.60	0.74		26.56	0.59		26.09	0.63		26.11	0.56
Extl1		31.73	1.00		32.51	0.56		30.97	1.49		32.89	0.47		31.64	1.73		26.52	46.03		28.59	9.90
Extl2		26.15	1.00		26.11	0.99		26.37	0.76		26.23	0.99		26.94	0.94		26.91	0.73		26.71	0.76
Extl3		23.77	1.00		23.63	1.05		23.93	0.79		24.09	0.84		24.94	0.72		24.24	0.89		23.55	1.31
Fcna		30.28	1.00		30.31	0.94		29.91	1.14		29.69	1.58		30.88	1.07		29.69	1.87		30.41	1.03
Fuca1		24.73	1.00		24.71	0.97		24.97	0.75		24.96	0.89		25.71	0.82		25.61	0.67		25.32	0.74
Fuca2		27.24	1.00		27.90	0.61		27.97	0.54		27.97	0.63		28.84	0.54		28.14	0.67		27.95	0.69
Fuk		27.40	1.00		27.75	0.75		27.53	0.81		27.49	0.98		27.95	1.10		27.24	1.39		27.36	1.15
Fut1		31.21	1.00		31.34	0.88		29.93	2.16		30.14	2.20		29.30	6.11		26.90	24.61		29.15	4.70
Fut10		26.85	1.00		26.96	0.88		AV	ND		26.78	1.10		27.99	0.74		27.69	0.69		28.05	0.49
Fut2		31.62	1.00		32.55	0.50		30.90	1.46		30.87	1.75		29.92	5.26		29.41	5.73		30.19	3.02
Fut4		29.78	1.00		29.39	1.25		29.35	1.19		28.94	1.87		28.37	4.31		29.19	1.87		29.86	1.06
Fut8		25.62	1.00		25.65	0.94		25.96	0.70		26.09	0.76		26.94	0.65		26.89	0.51		26.55	0.59
G6pc		40.00	1.00		40.00	0.96		40.00	0.89		40.00	1.05		40.00	1.62		40.00	1.24		40.00	1.12
G6pdx		23.96	1.00		23.72	1.13		23.92	0.91		23.95	1.05		24.88	0.86		25.21	0.52		25.52	0.38
Gaa		24.43	1.00		24.54	0.88		24.92	0.63		25.14	0.64		25.73	0.66		24.48	1.20		24.30	1.23
Gal3st1		35.38	1.00		34.64	1.60		28.88	79.82		34.58	1.82		35.46	1.54		34.72	1.96		40.00	0.05
Galc		26.07	1.00		26.42	0.75		26.36	0.72		26.70	0.67		27.39	0.65		26.93	0.68		26.93	0.62
Galk1		23.73	1.00		23.76	0.94		23.70	0.91		23.94	0.91		24.68	0.84		24.32	0.83		23.72	1.14
Galnact1		24.91	1.00		24.46	1.31		24.72	1.01		24.99	0.99		25.61	1.00		25.94	0.61		26.66	0.33
Galnact2		24.99	1.00		24.82	1.08		30.40	0.02		24.97	1.06		25.97	0.82		25.87	0.68		25.56	0.75
Galnt1		24.07	1.00		24.06	0.96		24.22	0.80		24.16	0.98		24.92	0.90		24.55	0.89		24.22	1.01
Galnt10		24.24	1.00		23.95	1.17		24.36	0.81		24.94	0.64		25.76	0.57		25.94	0.38		25.84	0.37
Galnt11		25.96	1.00		26.05	0.90		26.47	0.62		26.35	0.80		26.93	0.82		26.57	0.81		26.21	0.94
Galnt12		34.17	1.00		35.51	0.38		40.00	0.02		33.37	1.82		35.91	0.49		34.78	0.81		34.30	1.03
Galnt13		40.00	1.00		40.00	0.96		40.00	0.89		40.00	1.05		40.00	1.62		40.00	1.24		40.00	1.12
Galnt2		23.32	1.00		23.41	0.90		23.60	0.73		23.96	0.68		24.56	0.69		23.97	0.79		23.90	0.75
Galnt3		40.00	1.00		40.00	0.96		35.84	15.78		36.97	8.55		40.00	1.62		40.00	1.24		40.00	1.12
Galnt4		26.18	1.00		25.87	1.19		25.93	1.05		26.03	1.16		26.28	1.52		26.14	1.28		26.08	1.21
Galnt5		32.25	1.00		33.00	0.57		34.92	0.14		35.19	0.14		31.94	2.01		30.75	3.50		27.75	25.31
Galnt6		28.43	1.00		28.69	0.80		27.99	1.20		28.38	1.08		27.96	2.24		23.64	34.32		23.76	28.52
Galnt7		25.99	1.00		25.56	1.29		25.78	1.02		26.13	0.95		26.92	0.85		26.94	0.64		26.81	0.64
Galntl1		35.77	1.00		35.95	0.85		36.54	0.52		34.95	1.85		34.41	4.15		32.39	12.90		31.57	20.70
Galntl3		40.00	1.00		40.00	0.96		40.00	0.89		40.00	1.05		40.00	1.62		40.00	1.24		40.00	1.12
Galntl5		40.00	1.00		40.00	0.96		40.00	0.89		40.00	1.05		40.00	1.62		40.00	1.24		40.00	1.12
Galt		27.95	1.00		28.11	0.86		28.12	0.79		28.50	0.71		28.96	0.80		28.98	0.61		28.61	0.71
Ganab		24.85	1.00		24.86	0.95		24.74	0.95		24.96	0.97		25.69	0.90		25.31	0.90		25.28	0.83
Ganc		27.19	1.00		27.50	0.77		27.26	0.84		27.53	0.83		27.92	0.97		27.11	1.31		26.72	1.55
GAPDH		17.55	1.00		17.56	0.95		17.14	1.18		17.39	1.17		17.96	1.22		17.31	1.47		16.82	1.87
Gba		24.71	1.00		24.64	1.00		24.94	0.76		25.32	0.69		25.97	0.68		25.55	0.69		25.28	0.76
Gba2		28.25	1.00		28.75	0.67		28.38	0.81		28.32	0.99		28.97	0.98		28.31	1.19		28.36	1.04
Gbgt1		33.92	1.00		33.94	0.94		40.00	0.01		35.44	0.36		35.47	0.56		40.00	0.02		40.00	0.02
Gcnt2		30.80	1.00		31.38	0.64		30.94	0.81		29.97	1.86		29.54	3.89		30.44	1.59		30.98	0.99
Gcnt3		31.31	1.00		32.86	0.33		32.34	0.43		32.97	0.33		33.92	0.27		33.96	0.20		34.23	0.15
Gcs1		25.14	1.00		24.93	1.10		24.89	1.05		25.26	0.97		25.95	0.93		25.57	0.92		25.62	0.81
Ggta1		30.94	1.00		31.77	0.54		31.86	0.47		31.71	0.61		32.92	0.41		31.70	0.74		30.96	1.11
Gla		26.46	1.00		26.38	1.01		26.92	0.64		26.83	0.81		27.96	0.57		27.95	0.44		27.95	0.40
Glb1		24.73	1.00		24.61	1.04		24.96	0.75		25.02	0.85		25.71	0.82		25.44	0.76		25.53	0.64
Glg1		22.24	1.00		22.22	0.97		22.26	0.87		22.50	0.87		22.97	0.98		22.51	1.03		22.35	1.04
Glt8d1		25.30	1.00		25.52	0.82		25.49	0.77		25.39	0.98		25.91	1.06		25.47	1.10		25.61	0.91
Glycam1		40.00	1.00		40.00	0.96		40.00	0.89		40.00	1.05		40.00	1.62		40.00	1.24		40.00	1.12
Gmds		26.53	1.00		26.12	1.27		40.00	0.00		26.99	0.76		27.99	0.59		27.94	0.47		28.44	0.30
Gmppa		25.15	1.00		25.12	0.98		25.22	0.85		25.19	1.02		25.95	0.93		25.38	1.07		25.14	1.13
Gmppb		26.16	1.00		25.17	1.89		25.95	1.02		26.28	0.96		26.93	0.95		27.19	0.61		26.97	0.64
Gne		26.70	1.00		26.21	1.34		26.67	0.90		26.72	1.03		27.51	0.92		27.64	0.64		26.96	0.93
Gnpnat1		25.03	1.00		24.53	1.35		25.13	0.83		25.20	0.93		25.94	0.86		25.31	1.03		25.54	0.79
Gpaa1		24.53	1.00		24.49	0.98		23.97	1.30		24.41	1.14		24.97	1.20		24.65	1.14		24.39	1.24
Gusb		24.71	1.00		24.48	1.12		24.94	0.76		24.90	0.92		25.73	0.80		25.79	0.59		25.58	0.62
Gyltl1b		33.65	1.00		34.66	0.47		33.68	0.87		33.21	1.42		33.96	1.31		34.42	0.73		34.52	0.61
Has1		24.93	1.00		24.95	0.94		25.14	0.77		25.66	0.63		26.46	0.56		26.12	0.54		25.82	0.61
Has2		26.22	1.00		25.46	1.61		25.95	1.06		26.66	0.77		27.59	0.62		27.49	0.51		27.23	0.56
Has3		40.00	1.00		36.98	7.77		40.00	0.89		40.00	1.05		40.00	1.62		40.00	1.24		40.00	1.12
Hexa		23.28	1.00		23.40	0.88		23.46	0.78		23.92	0.67		24.54	0.68		23.98	0.76		23.30	1.10
Hexb		24.29	1.00		24.41	0.88		24.62	0.71		24.82	0.72		25.77	0.58		25.64	0.49		25.93	0.36
Hpse		26.49	1.00		26.59	0.89		26.46	0.90		26.18	1.30		27.07	1.08		26.68	1.09		26.95	0.81
Hs2st1		23.96	1.00		23.80	1.07		23.95	0.89		24.09	0.96		24.65	1.00		24.23	1.03		24.20	0.95
Hs3st3a1		30.23	1.00		31.20	0.49		30.94	0.54		30.43	0.91		29.91	2.03		30.29	1.20		31.28	0.55
Hs3st3b1		31.59	1.00		28.98	5.85		29.67	3.35		30.24	2.67		31.95	1.27		31.75	1.11		31.11	1.57
Hs6st2		35.56	1.00		40.00	0.04		40.00	0.04		40.00	0.05		35.94	1.25		40.00	0.06		40.00	0.05
Hs6st3		40.00	1.00		40.00	0.96		40.00	0.89		40.00	1.05		40.00	1.62		40.00	1.24		40.00	1.12
Hyal1		29.09	1.00		29.10	0.95		28.95	0.98		29.15	1.00		29.65	1.10		28.32	2.12		28.58	1.60
Hyal2		24.97	1.00		24.71	1.14		25.21	0.75		25.07	0.97		25.97	0.81		25.83	0.68		25.50	0.78
Hyal3		33.08	1.00		32.22	1.74		32.72	1.14		32.97	1.13		33.94	0.89		32.90	1.40		32.71	1.45
Icam2		40.00	1.00		40.00	0.96		40.00	0.89		35.92	17.71		40.00	1.62		35.65	25.25		34.63	46.58
Idua		29.61	1.00		30.02	0.72		29.94	0.70		30.25	0.67		30.95	0.64		30.04	0.92		29.96	0.88
Itga11		30.25	1.00		30.93	0.60		31.62	0.34		31.53	0.43		32.47	0.35		31.93	0.39		31.97	0.34
Itga2		36.00	1.00		35.71	1.17		40.00	0.06		35.96	1.07		40.00	0.10		35.35	1.94		35.28	1.85
Itga2b		29.72	1.00		30.67	0.50		29.94	0.76		30.89	0.47		31.46	0.49		29.96	1.05		29.45	1.36
Itga3		23.93	1.00		23.54	1.25		23.96	0.87		24.18	0.88		25.22	0.66		25.59	0.39		26.16	0.24
Itga4		29.93	1.00		29.57	1.23		28.96	1.74		28.78	2.32		28.44	4.57		26.61	12.41		26.89	9.28
Itga5		23.78	1.00		23.51	1.15		23.94	0.79		24.19	0.79		24.86	0.77		23.97	1.09		24.30	0.79
Itga6		24.02	1.00		23.69	1.20		23.85	0.99		23.99	1.07		24.55	1.12		23.02	2.49		23.45	1.67
Itga7		22.49	1.00		21.97	1.37		21.61	1.63		21.63	1.90		21.77	2.67		20.52	4.84		20.48	4.51
Itga9		34.45	1.00		34.52	0.91		34.66	0.76		34.97	0.73		35.96	0.57		31.45	9.96		32.43	4.56
Itgal		40.00	1.00		40.00	0.96		40.00	0.89		40.00	1.05		40.00	1.62		40.00	1.24		40.00	1.12
Itgam		40.00	1.00		40.00	0.96		40.00	0.89		40.00	1.05		35.94	26.99		40.00	1.24		40.00	1.12
Itgax		40.00	1.00		40.00	0.96		40.00	0.89		40.00	1.05		40.00	1.62		40.00	1.24		40.00	1.12
Itgb1bp1		24.93	1.00		24.68	1.14		25.03	0.83		25.30	0.81		25.93	0.81		25.97	0.61		25.67	0.67
Itgb1bp2		29.03	1.00		28.98	0.99		28.31	1.46		29.90	0.57		28.66	2.10		23.96	41.75		23.56	49.78
Itgb2		30.95	1.00		31.90	0.49		31.98	0.43		32.29	0.41		31.89	0.85		32.94	0.31		32.63	0.35
Itgb2l		40.00	1.00		40.00	0.96		40.00	0.89		40.00	1.05		40.00	1.62		40.00	1.24		40.00	1.12
Itgb3		25.09	1.00		25.37	0.79		25.64	0.60		25.97	0.57		26.55	0.59		26.36	0.52		25.97	0.61
Itgb4bp		22.91	1.00		22.33	1.43		22.94	0.87		23.10	0.92		23.97	0.78		23.98	0.59		23.52	0.74
Itgb5		23.68	1.00		23.74	0.92		23.97	0.72		23.97	0.86		24.83	0.73		24.29	0.81		23.99	0.90
Itgb7		26.99	1.00		27.27	0.79		27.28	0.72		27.66	0.66		28.24	0.68		30.67	0.10		31.93	0.04
Itgb8		28.68	1.00		28.44	1.13		28.94	0.74		28.85	0.93		29.49	0.93		29.41	0.75		28.04	1.74
Itgbl1		32.08	1.00		31.82	1.14		30.98	1.89		32.25	0.92		33.22	0.73		34.13	0.30		35.95	0.08
Kl		40.00	1.00		40.00	0.96		40.00	0.89		40.00	1.05		40.00	1.62		40.00	1.24		36.93	9.45
Klb		40.00	1.00		40.00	0.96		40.00	0.89		40.00	1.05		40.00	1.62		40.00	1.24		40.00	1.12
Klra10		40.00	1.00		40.00	0.96		40.00	0.89		40.00	1.05		40.00	1.62		40.00	1.24		40.00	1.12
Klra2		33.12	1.00		33.82	0.59		32.91	1.02		32.82	1.29		34.41	0.67		34.36	0.53		34.10	0.57
Klra5		40.00	1.00		40.00	0.96		40.00	0.89		40.00	1.05		40.00	1.62		40.00	1.24		40.00	1.12
Klra6		40.00	1.00		40.00	0.96		40.00	0.89		40.00	1.05		40.00	1.62		40.00	1.24		40.00	1.12
Klrb1a		31.17	1.00		31.42	0.80		30.92	1.05		30.03	2.30		29.92	3.85		30.87	1.52		31.74	0.75
Klrb1c		40.00	1.00		40.00	0.96		40.00	0.89		40.00	1.05		40.00	1.62		40.00	1.24		40.00	1.12
Klrc1		40.00	1.00		40.00	0.96		40.00	0.89		40.00	1.05		40.00	1.62		40.00	1.24		40.00	1.12
Klrc2		40.00	1.00		40.00	0.96		40.00	0.89		40.00	1.05		40.00	1.62		40.00	1.24		40.00	1.12
Klrc3		40.00	1.00		40.00	0.96		40.00	0.89		40.00	1.05		40.00	1.62		40.00	1.24		40.00	1.12
Klrd1		40.00	1.00		40.00	0.96		40.00	0.89		40.00	1.05		40.00	1.62		40.00	1.24		40.00	1.12
Klre1		40.00	1.00		40.00	0.96		40.00	0.89		40.00	1.05		40.00	1.62		40.00	1.24		40.00	1.12
Klrg1		40.00	1.00		40.00	0.96		35.95	14.65		AV	ND		40.00	1.62		40.00	1.24		40.00	1.12
Klrk1		40.00	1.00		40.00	0.96		40.00	0.89		40.00	1.05		40.00	1.62		40.00	1.24		40.00	1.12
L1cam		24.95	1.00		24.80	1.07		24.84	0.96		24.89	1.10		25.12	1.44		24.67	1.51		24.80	1.25
Large		25.02	1.00		24.44	1.43		24.93	0.94		25.24	0.89		25.61	1.08		24.96	1.30		24.47	1.64
Lctl		31.59	1.00		31.33	1.15		32.33	0.53		33.26	0.33		33.92	0.32		30.90	2.01		29.72	4.12
Lfng		24.64	1.00		25.47	0.54		25.60	0.46		25.94	0.42		26.94	0.33		27.32	0.19		27.27	0.18
Lgals1		15.57	1.00		15.41	1.07		15.37	1.02		15.39	1.18		15.96	1.24		16.28	0.76		16.07	0.79
Lgals12		35.57	1.00		40.00	0.04		35.96	0.68		40.00	0.05		40.00	0.08		32.36	11.47		30.40	40.29
Lgals2		29.37	1.00		29.88	0.67		30.62	0.37		30.94	0.35		31.82	0.30		32.36	0.16		32.94	0.09
Lgals3		19.49	1.00		19.28	1.11		19.73	0.75		19.95	0.76		20.79	0.66		21.15	0.39		20.69	0.49
Lgals3bp		26.32	1.00		26.52	0.83		26.93	0.58		27.23	0.56		27.63	0.65		27.47	0.56		27.89	0.38
Lgals7		35.54	1.00		34.19	2.44		33.94	2.69		35.14	1.38		35.38	1.81		33.98	3.68		32.98	6.63
Lgals8		24.96	1.00		24.72	1.14		24.94	0.90		24.94	1.06		25.66	1.00		25.32	0.97		25.49	0.78
Lgals9		24.38	1.00		24.55	0.85		25.00	0.57		25.20	0.59		25.79	0.61		25.55	0.55		25.81	0.42
Lman2		23.04	1.00		22.59	1.31		22.94	0.95		22.98	1.09		23.49	1.19		23.33	1.02		23.07	1.10
Mag		40.00	1.00		40.00	0.96		40.00	0.89		40.00	1.05		40.00	1.62		40.00	1.24		40.00	1.12
Man1a		27.79	1.00		27.21	1.43		27.36	1.19		27.97	0.92		28.60	0.93		28.94	0.56		28.83	0.55
Man1a2		25.82	1.00		25.49	1.20		25.74	0.94		25.94	0.96		26.75	0.85		26.48	0.79		26.38	0.76
Man2a1		24.72	1.00		24.45	1.16		24.43	1.09		24.77	1.01		25.67	0.84		25.68	0.64		25.92	0.49
Man2a2		24.42	1.00		24.22	1.10		24.44	0.87		24.41	1.06		24.96	1.12		24.32	1.33		23.96	1.55
Man2b1		25.42	1.00		25.72	0.78		25.95	0.61		26.08	0.66		26.94	0.57		26.97	0.43		27.08	0.36
Man2b2		27.12	1.00		27.35	0.81		27.66	0.61		27.95	0.59		28.71	0.54		27.83	0.76		28.06	0.59
Man2c1		25.91	1.00		25.94	0.94		25.72	1.01		25.95	1.02		26.63	0.99		25.69	1.45		25.93	1.11
Manba		27.10	1.00		27.00	1.03		27.47	0.69		27.27	0.93		27.94	0.91		27.52	0.93		27.58	0.81
Manea		26.03	1.00		26.07	0.93		26.28	0.75		26.47	0.77		26.95	0.86		26.33	1.01		26.35	0.90
Masp1		24.04	1.00		23.99	0.99		24.81	0.52		24.90	0.58		25.54	0.57		25.03	0.63		24.98	0.59
Masp2		33.35	1.00		34.30	0.49		31.75	2.69		32.52	1.86		32.91	2.21		31.35	4.98		31.29	4.69
Mcam		28.83	1.00		28.30	1.38		28.96	0.81		28.75	1.11		29.57	0.97		29.37	0.86		28.88	1.08
Mfi2		40.00	1.00		40.00	0.96		40.00	0.89		40.00	1.05		35.67	32.72		40.00	1.24		35.95	18.63
Mfng		40.00	1.00		36.57	10.28		36.00	14.19		32.69	166.54		32.49	295.94		32.52	221.46		34.28	59.18
Mgat2		25.37	1.00		24.35	1.94		24.99	1.15		25.14	1.23		25.67	1.32		26.39	0.61		26.22	0.62
Mgat3		25.56	1.00		25.97	0.72		25.82	0.74		26.25	0.65		26.89	0.64		27.18	0.40		26.99	0.42
Mgat4a		31.42	1.00		32.80	0.37		30.94	1.23		31.34	1.11		32.63	0.70		31.86	0.92		32.78	0.44
Mgat4b		22.33	1.00		22.55	0.82		22.75	0.66		23.17	0.59		23.97	0.52		23.97	0.40		23.87	0.39
Mgat4c		40.00	1.00		40.00	0.96		40.00	0.89		40.00	1.05		40.00	1.62		40.00	1.24		40.00	1.12
Mgat5		40.00	1.00		40.00	0.96		40.00	0.89		40.00	1.05		40.00	1.62		40.00	1.24		40.00	1.12
Mgat5b		40.00	1.00		40.00	0.96		36.91	7.53		36.31	13.53		33.94	108.10		35.13	36.39		33.20	124.96
Mgea5		25.20	1.00		25.51	0.78		25.36	0.80		25.11	1.11		25.95	0.97		24.93	1.51		24.82	1.46
Mgl1		32.67	1.00		34.11	0.35		35.93	0.09		35.26	0.17		40.00	0.01		36.71	0.08		35.80	0.13
Mgl2		32.78	1.00		33.97	0.42		34.96	0.19		33.99	0.45		40.00	0.01		35.41	0.20		40.00	0.01
mKIAA1402		24.23	1.00		23.95	1.16		24.55	0.71		24.90	0.66		25.67	0.60		25.94	0.38		25.94	0.34
Mpdu1		24.74	1.00		24.39	1.22		24.93	0.78		24.99	0.88		25.81	0.77		26.00	0.52		25.89	0.51
Mrc2		23.87	1.00		24.06	0.84		24.14	0.74		24.34	0.76		24.94	0.78		24.63	0.73		25.29	0.42
Naga		24.95	1.00		25.14	0.84		24.91	0.91		25.39	0.77		25.95	0.81		25.12	1.10		25.30	0.88
Nagk		24.23	1.00		24.40	0.85		24.75	0.61		24.96	0.63		25.96	0.49		25.59	0.48		25.70	0.40
Naglu		26.04	1.00		26.07	0.94		25.95	0.94		26.39	0.82		26.77	0.98		26.43	0.95		26.57	0.78
Nagpa		25.94	1.00		25.59	1.22		25.93	0.89		26.30	0.81		27.01	0.78		27.14	0.54		26.94	0.56
Nans		24.80	1.00		24.44	1.23		24.78	0.90		24.93	0.96		25.61	0.92		25.82	0.61		25.54	0.67
Ncam1		24.77	1.00		24.84	0.91		24.64	0.96		24.71	1.09		24.97	1.41		22.19	7.38		21.92	8.09
Ncam2		40.00	1.00		37.07	7.29		32.69	140.75		32.57	180.07		33.16	186.29		32.13	290.40		34.56	48.77
Ndst1		24.22	1.00		24.10	1.04		24.33	0.82		24.77	0.71		25.36	0.73		24.90	0.77		24.95	0.67
Ndst2		26.14	1.00		26.21	0.91		26.09	0.91		26.15	1.04		26.92	0.94		26.63	0.88		26.44	0.92
Ndst3		30.09	1.00		29.94	1.06		29.85	1.04		29.76	1.31		30.96	0.89		30.88	0.72		31.91	0.32
Ndst4		31.69	1.00		31.61	1.01		30.98	1.45		30.52	2.37		30.95	2.71		31.33	1.60		31.56	1.23
Neu1		25.60	1.00		25.00	1.45		25.88	0.73		25.98	0.81		26.45	0.91		25.88	1.02		24.93	1.79
Neu2		31.89	1.00		31.82	1.00		31.95	0.85		31.81	1.10		32.59	1.00		30.34	3.63		27.81	18.97
Neu3		30.37	1.00		30.33	0.99		30.51	0.81		30.47	0.98		30.94	1.09		30.32	1.29		29.98	1.47
Neu4		40.00	1.00		40.00	0.96		40.00	0.89		40.00	1.05		40.00	1.62		40.00	1.24		40.00	1.12
Ngly1		25.85	1.00		25.94	0.90		26.29	0.65		26.26	0.79		26.93	0.77		26.32	0.90		26.01	1.01
Ogt		29.08	1.00		29.42	0.75		27.96	1.93		28.62	1.44		28.66	2.17		27.58	3.51		27.69	2.94
Olr1		30.62	1.00		32.28	0.30		32.88	0.19		33.71	0.12		33.93	0.16		34.00	0.12		33.91	0.11
Parp1		23.86	1.00		23.47	1.26		23.52	1.12		23.96	0.98		24.48	1.06		24.21	0.97		23.51	1.43
Parp2		25.97	1.00		25.96	0.96		25.47	1.25		25.59	1.36		26.54	1.09		25.90	1.30		26.42	0.82
Parp3		24.43	1.00		23.99	1.30		23.98	1.21		24.37	1.09		24.83	1.23		23.69	2.07		22.88	3.29
Pdia3		20.96	1.00		20.48	1.34		21.10	0.80		21.34	0.80		21.94	0.82		21.98	0.61		21.96	0.56
Pecam1		40.00	1.00		40.00	0.96		34.58	37.96		34.53	46.40		35.91	27.58		34.47	57.26		40.00	1.12
Pgm1		24.82	1.00		24.66	1.07		24.96	0.80		24.97	0.95		25.70	0.89		25.58	0.73		25.81	0.57
Pgm2		24.39	1.00		24.27	1.04		23.87	1.26		24.14	1.25		24.94	1.11		24.30	1.32		23.44	2.16
Pgm3		26.88	1.00		26.46	1.28		26.97	0.83		26.96	0.99		27.66	0.95		27.77	0.67		27.39	0.79
Pigb		27.49	1.00		26.89	1.46		26.84	1.39		27.33	1.18		27.97	1.17		27.87	0.96		27.67	0.99
Pigc		27.77	1.00		28.26	0.68		27.99	0.76		28.23	0.76		28.98	0.70		28.02	1.04		27.33	1.52
Pigf		26.14	1.00		26.01	1.04		25.95	1.01		26.17	1.02		26.80	1.02		26.97	0.70		26.97	0.63
Pigk		24.95	1.00		24.87	1.01		24.91	0.91		24.96	1.04		25.41	1.18		24.94	1.25		24.81	1.24
Pigm		26.96	1.00		26.78	1.08		26.37	1.33		26.59	1.35		26.89	1.70		26.75	1.43		26.93	1.14
Pign		26.08	1.00		26.13	0.92		25.94	0.98		26.11	1.03		26.84	0.96		26.64	0.84		26.94	0.62
Pigo		27.89	1.00		27.95	0.92		27.67	1.03		27.88	1.05		28.55	1.03		28.01	1.14		27.74	1.25
Pigq		24.77	1.00		24.79	0.95		24.64	0.97		24.74	1.07		25.37	1.07		24.94	1.11		24.80	1.10
Pigt		23.27	1.00		23.17	1.02		23.29	0.87		23.33	1.00		23.97	0.99		23.87	0.82		23.78	0.79
Pitpna		22.96	1.00		22.54	1.28		23.29	0.70		23.21	0.88		23.96	0.81		23.56	0.82		23.58	0.73
Pitpnb		23.98	1.00		23.69	1.17		23.96	0.89		24.05	1.00		24.49	1.14		24.57	0.82		24.46	0.80
Pitpnm1		24.98	1.00		25.08	0.89		24.98	0.89		25.18	0.91		25.94	0.83		25.75	0.73		25.56	0.75
Pitpnm2		27.57	1.00		26.51	1.99		26.91	1.39		27.04	1.51		27.88	1.31		27.12	1.69		26.78	1.94
Pmm1		24.45	1.00		24.52	0.91		24.58	0.81		24.95	0.74		25.68	0.70		25.23	0.73		24.74	0.92
Pmm2		26.08	1.00		25.51	1.42		25.83	1.05		26.17	0.98		26.96	0.88		27.03	0.64		27.14	0.54
Pofut1		25.10	1.00		25.09	0.96		24.98	0.96		25.33	0.89		25.95	0.90		26.13	0.61		26.07	0.57
Pofut2		23.26	1.00		23.12	1.06		23.15	0.96		23.52	0.88		23.98	0.99		23.79	0.86		23.76	0.80
Pomgnt1		23.97	1.00		23.68	1.16		24.14	0.78		24.41	0.77		24.84	0.89		24.19	1.07		23.67	1.38
Pomt1		25.13	1.00		25.66	0.66		25.08	0.92		25.19	1.01		25.92	0.94		25.90	0.73		25.97	0.63
Pomt2		25.85	1.00		25.81	0.98		25.20	1.38		25.44	1.39		26.15	1.32		25.94	1.16		25.82	1.15
Ppgb		22.35	1.00		22.30	0.99		22.68	0.70		23.03	0.65		23.62	0.67		23.45	0.58		22.94	0.74
Prkcsh		25.46	1.00		24.93	1.39		25.97	0.62		25.74	0.86		26.42	0.84		26.00	0.85		26.46	0.56
Renbp		25.52	1.00		25.25	1.15		25.75	0.75		26.24	0.64		26.81	0.66		26.43	0.66		25.94	0.84
Rfng		26.18	1.00		25.86	1.19		25.98	1.02		26.23	1.01		26.87	1.01		26.41	1.05		26.13	1.16
Rft1		26.41	1.00		26.39	0.97		26.64	0.75		26.93	0.73		27.54	0.74		27.37	0.64		27.39	0.57
Rpn1		22.90	1.00		22.43	1.33		22.71	1.01		22.96	1.01		23.60	1.00		23.38	0.89		23.38	0.81
Rpn2		22.79	1.00		22.58	1.11		22.92	0.81		22.95	0.94		23.66	0.89		23.68	0.67		23.50	0.69
Sec1		31.08	1.00		31.77	0.59		30.62	1.22		29.91	2.35		28.93	7.21		29.38	4.04		31.70	0.73
Sele		40.00	1.00		35.08	28.89		33.69	70.09		35.08	31.80		40.00	1.62		40.00	1.24		35.94	18.68
Sell		33.26	1.00		34.70	0.35		34.98	0.27		35.43	0.23		35.93	0.26		40.00	0.01		40.00	0.01
Selp		26.94	1.00		29.15	0.21		29.71	0.13		30.34	0.10		30.93	0.10		31.19	0.07		32.38	0.03
Siglec1		40.00	1.00		40.00	0.96		40.00	0.89		40.00	1.05		40.00	1.62		40.00	1.24		40.00	1.12
Siglece		35.49	1.00		40.00	0.04		36.95	0.32		40.00	0.05		40.00	0.07		40.00	0.05		35.61	1.03
Siglecf		34.73	1.00		34.94	0.83		35.56	0.50		36.28	0.36		34.91	1.43		33.70	2.53		33.60	2.45
Siglecg		29.98	1.00		29.63	1.22		29.54	1.20		29.52	1.44		30.42	1.20		32.03	0.30		32.93	0.15
Slc2a1		22.31	1.00		21.59	1.57		21.97	1.12		22.17	1.16		23.21	0.87		22.85	0.85		22.21	1.20
Slc2a10		31.31	1.00		30.92	1.25		30.99	1.10		31.28	1.07		31.82	1.14		32.69	0.48		31.85	0.77
Slc2a2		40.00	1.00		40.00	0.96		40.00	0.89		40.00	1.05		40.00	1.62		40.00	1.24		40.00	1.12
Slc2a3		31.92	1.00		33.35	0.35		32.84	0.47		32.73	0.59		33.66	0.49		31.88	1.28		30.96	2.17
Slc2a4		31.04	1.00		30.85	1.09		29.79	2.11		29.94	2.24		30.88	1.81		27.77	11.97		27.33	14.68
Slc2a5		34.69	1.00		33.95	1.60		33.13	2.62		32.20	5.92		31.57	14.15		31.63	10.40		31.40	11.05
Slc2a6		28.22	1.00		26.97	2.28		27.41	1.55		27.98	1.23		27.73	2.28		24.76	13.71		23.91	22.33
Slc2a8		26.99	1.00		27.97	0.49		27.43	0.65		27.39	0.79		27.95	0.84		26.61	1.62		26.55	1.53
Slc2a9		40.00	1.00		40.00	0.96		40.00	0.89		40.00	1.05		40.00	1.62		40.00	1.24		40.00	1.12
Slc35a1		25.16	1.00		24.92	1.13		25.02	0.97		25.29	0.95		25.93	0.95		25.58	0.93		25.29	1.02
Slc35a2		24.58	1.00		24.12	1.32		24.38	1.02		24.47	1.13		24.95	1.25		24.94	0.97		24.86	0.93
Slc35a3		26.03	1.00		25.87	1.07		25.83	1.01		26.29	0.88		26.91	0.88		26.64	0.81		26.45	0.84
Slc35b1		24.21	1.00		23.60	1.46		23.97	1.04		24.18	1.07		24.71	1.15		24.63	0.93		24.34	1.02
Slc35b4		25.85	1.00		25.52	1.20		25.90	0.85		26.14	0.85		26.95	0.76		26.96	0.57		26.97	0.52
Slc35c1		26.63	1.00		26.13	1.35		26.65	0.87		26.60	1.07		27.59	0.84		26.97	0.98		26.96	0.90
Slc35d1		26.95	1.00		26.97	0.95		26.93	0.90		27.20	0.88		28.16	0.70		27.55	0.82		27.64	0.70
Slc5a1		40.00	1.00		31.70	300.80		33.80	64.96		40.00	1.05		34.14	94.04		36.92	10.48		40.00	1.12
Slc5a11		40.00	1.00		40.00	0.96		40.00	0.89		40.00	1.05		40.00	1.62		40.00	1.24		35.95	18.61
Slc5a2		40.00	1.00		40.00	0.96		40.00	0.89		40.00	1.05		40.00	1.62		40.00	1.24		40.00	1.12
Slc5a3		25.65	1.00		25.55	1.02		25.42	1.04		25.93	0.86		26.66	0.81		27.16	0.44		27.56	0.30
Slc5a4a		36.88	1.00		40.00	0.11		40.00	0.10		40.00	0.12		40.00	0.19		40.00	0.14		40.00	0.13
Slc5a4b		40.00	1.00		40.00	0.96		40.00	0.89		35.97	17.05		35.63	33.52		40.00	1.24		40.00	1.12
St3gal1		23.26	1.00		23.34	0.90		23.52	0.74		23.49	0.89		23.94	1.01		23.98	0.75		24.06	0.64
St3gal2		24.42	1.00		24.70	0.79		24.93	0.62		24.92	0.74		25.58	0.73		24.94	0.87		24.74	0.90
St3gal3		26.08	1.00		25.90	1.09		25.96	0.96		26.21	0.96		26.73	1.04		25.36	2.04		25.12	2.19
St3gal4		26.25	1.00		25.55	1.56		25.96	1.08		26.22	1.07		26.57	1.30		26.11	1.38		25.91	1.43
St3gal5		28.37	1.00		28.13	1.13		27.94	1.19		27.66	1.71		27.96	2.16		27.14	2.92		26.67	3.66
St3gal6		31.67	1.00		32.42	0.57		32.11	0.65		33.29	0.34		33.58	0.43		35.93	0.06		34.71	0.14
St6gal1		26.33	1.00		26.25	1.01		26.34	0.88		26.33	1.05		26.86	1.12		26.17	1.39		25.92	1.50
St6gal2		40.00	1.00		40.00	0.96		40.00	0.89		40.00	1.05		40.00	1.62		40.00	1.24		40.00	1.12
St6galnac1		40.00	1.00		40.00	0.96		40.00	0.89		40.00	1.05		40.00	1.62		35.02	39.11		35.41	26.98
St6galnac2		31.91	1.00		33.34	0.36		32.95	0.43		32.95	0.51		33.35	0.60		32.91	0.62		34.25	0.22
St6galnac3		40.00	1.00		40.00	0.96		40.00	0.89		40.00	1.05		40.00	1.62		40.00	1.24		40.00	1.12
St6galnac4		24.27	1.00		23.71	1.41		24.53	0.74		24.50	0.89		24.90	1.05		24.50	1.06		24.02	1.33
St6galnac5		40.00	1.00		40.00	0.96		40.00	0.89		40.00	1.05		40.00	1.62		40.00	1.24		40.00	1.12
St6galnac6		23.98	1.00		24.21	0.82		24.28	0.72		24.50	0.73		25.05	0.78		24.93	0.64		24.71	0.68
St8sia1		34.32	1.00		33.58	1.59		34.81	0.63		40.00	0.02		34.57	1.36		26.12	365.21		40.00	0.02
St8sia2		29.21	1.00		28.22	1.90		27.97	2.09		28.15	2.18		28.30	3.05		27.88	3.11		27.35	4.08
St8sia3		40.00	1.00		40.00	0.96		40.00	0.89		40.00	1.05		40.00	1.62		40.00	1.24		40.00	1.12
St8sia4		34.51	1.00		35.93	0.36		33.93	1.32		33.39	2.28		34.56	1.56		33.81	2.02		32.92	3.39
St8sia5		40.00	1.00		35.76	18.06		40.00	0.89		40.00	1.05		35.92	27.43		32.26	264.72		29.77	1345.50
St8sia6		35.14	1.00		40.00	0.03		36.27	0.41		36.18	0.51		34.78	2.08		40.00	0.04		36.93	0.32
Stt3a		22.91	1.00		22.89	0.96		22.86	0.92		22.97	1.00		23.84	0.85		23.64	0.74		23.63	0.68
Stt3b		22.95	1.00		22.69	1.15		22.95	0.89		23.19	0.89		23.87	0.86		23.79	0.69		23.54	0.75
Tbp		26.27	1.00		26.15	1.04		25.97	1.09		26.36	0.98		26.95	1.01		26.59	1.00		26.77	0.79
Tcea1		22.94	1.00		22.56	1.24		22.82	0.96		22.91	1.07		23.33	1.23		22.92	1.26		23.01	1.06
Thbd		26.12	1.00		26.51	0.73		26.33	0.77		26.43	0.84		26.72	1.07		26.38	1.04		26.96	0.63
Tsta3		25.12	1.00		25.22	0.89		25.53	0.67		25.41	0.85		25.96	0.91		25.72	0.82		25.44	0.90
Uap1		24.95	1.00		24.96	0.95		24.83	0.96		25.05	0.97		25.96	0.81		25.75	0.71		25.74	0.65
Ugcg		22.40	1.00		22.48	0.90		22.84	0.65		22.94	0.72		23.38	0.82		22.80	0.94		22.94	0.77
Ugcgl2		27.77	1.00		27.50	1.15		27.88	0.82		28.29	0.73		28.92	0.73		28.58	0.71		28.90	0.51
Ugdh		23.09	1.00		23.25	0.86		23.54	0.65		23.63	0.72		24.58	0.58		24.78	0.39		24.95	0.31
Ugp2		24.52	1.00		24.74	0.82		24.95	0.66		25.13	0.68		25.59	0.77		24.65	1.13		24.18	1.42
Ugt2a1		40.00	1.00		40.00	0.96		40.00	0.89		40.00	1.05		40.00	1.62		40.00	1.24		40.00	1.12
Ugt2a3		40.00	1.00		40.00	0.96		40.00	0.89		40.00	1.05		40.00	1.62		40.00	1.24		40.00	1.12
Ugt2b1		40.00	1.00		40.00	0.96		40.00	0.89		40.00	1.05		40.00	1.62		40.00	1.24		40.00	1.12
Ugt2b34		40.00	1.00		40.00	0.96		40.00	0.89		40.00	1.05		40.00	1.62		40.00	1.24		40.00	1.12
Ugt3a2		40.00	1.00		40.00	0.96		40.00	0.89		40.00	1.05		40.00	1.62		40.00	1.24		40.00	1.12
Ugt8		32.59	1.00		36.92	0.05		35.08	0.16		34.25	0.33		34.41	0.46		33.52	0.65		33.91	0.45
Ust		29.35	1.00		29.36	0.95		29.65	0.72		29.94	0.70		30.71	0.63		30.14	0.72		30.66	0.45
Vcam1		23.96	1.00		23.74	1.11		23.85	0.96		23.94	1.06		24.58	1.06		24.47	0.88		24.97	0.56
Wdfy3		25.76	1.00		25.56	1.10		25.83	0.84		25.95	0.92		26.70	0.84		25.96	1.08		25.95	0.98
Xylt1		40.00	1.00		40.00	0.96		40.00	0.89		40.00	1.05		40.00	1.62		40.00	1.24		40.00	1.12
Xylt2		26.19	1.00		26.17	0.97		25.61	1.32		26.38	0.92		26.95	0.96		26.44	1.05		26.14	1.17
